# Supplementary material for: A critical systematic review of extracellular vesicle clinical trials
Source: J Extracell Vesicles. 2024 Sep 27;13(10):e12510. doi: 10.1002/jev2.12510 (PMC11428870; doi:10.1002/jev2.12510)
Supplement: Supplementary file 1 — Supporting information [file JEV2-13-e12510-s001.xlsx]

## Sheet: Used for Analysis
NCT Number	Title	Year First Posted	PI	Sponsor	What Condition?	Condition Category	Study Type	Diagnostic - EV Source	Diagnostic - Number of Sources	Therapeutic - EV Source	Therapeutic - Source Category	Therapeutic - MSC Categoty	Therapeutic - Engineered?	Therapeutic - Engineering Category	Therapeutic - Route of Administration	Therapeutic - Route of Admin Category	Dosing Description	Specify multiple dose values (i.e. concentration)?	What measurement for dosing?	Specify Repeat dosing?	Isolation Method - Detailed	Isolation Category	Number of Isolation Methods	EV Characterization Methods - Detailed	Characterization Categories	Number of Characterization Methods	Measurand	Use Subpopulations?	Subpopulation - Category	Subpopulation - Explain	EV Focus?	If no, why?	Country	Results Available by 12/31/2023	Terminated as of 7/28/24?	Acronym	Status	Study Results	Conditions	Interventions	Outcome Measures	Sponsor/Collaborators	Gender	Age	Phases	Enrollment	Funded Bys	Study Type2	Study Designs
NCT00001888	Sample Collections From the Airways of Asthmatic Patients	1999	Stewart J Levine, M.D.	National Heart, Lung, and Blood Institute (NHLBI)	Asthma	Respiratory	Diagnostic	Unspecified	1												Unspecified	Unspecified	1	Unspecified	Unspecified	1	exosome-associated proteins and receptors in the regulation of airway inflammatory responses	No			No	Secondary outcome, therapeutic target identification	United States of America	No	No		Recruiting	No Results Available	Asthma		Assess the role of apolipoprotein and lipid pathways in asthmatic and non-asthmatic subjects.|Assess the role of exosome-associated proteins and receptors in the regulation of airway inflammatory responses|Assess the expression, regulation, and function of differentially expressed proteins and genes in human airway structural and inflammatory cell populations in asthma|Assess the relative contrib…	National Heart, Lung, and Blood Institute (NHLBI)|National Institutes of Health Clinical Center (CC)	All	18 Years and older Â (Adult, Older Adult)		2000	NIH	Observational	Observational Model: Case-Control|Time Perspective: Prospective
NCT00285805	The Influence of Rosiglitazone on the Diuretic Effect of Furosemide and Amiloride	2006	Dr. Paul Smits, Dr. Cees JJ Tack	Radboud University Medical Center	Insulin Resistance	Endocrine	Companion Diagnostic	Urine	1												Ultracentrifugation	Ultracentrifugation	1	Immunoblot	Immunoblot	1	Epithelial sodium channel levels in urinary exosomes, ENaC abundance by immunoblotting,	No			No	Secondary outcome, companion diagnostic	Netherlands	No	No		Completed	No Results Available	Insulin Resistance	Drug: Rosiglitazone versus placebo|Drug: response (sodium excretion) to amiloride infusion|Drug: response (sodium excretion) to furosemide infusion	Difference in cumulative sodium excretion over an 8-hour period following amiloride infusion after 9 weeks of treatment with either rosiglitazone or placebo.|The difference in ER50 (urine excretion rate of furosemide with the half maximal effect) after 8 weeks of treatment with either rosiglitazone or placebo.|The difference in the ENac abundance in exosomes in the urine measured after 8 weeks of…	Radboud University Medical Center	All	30 Years to 70 Years Â (Adult, Older Adult)	Not Applicable	13	Other	Interventional	Allocation: Randomized|Intervention Model: Crossover Assignment|Masking: Triple (Participant, Care Provider, Investigator)|Primary Purpose: Treatment
NCT00331331	The Vitreous Proteome and Inflammatory Mediators in Ocular Inflammatory Disease	2006	Emily Y Chew	National Eye Institute (NEI)	uveitis	Ocular	Diagnostic	Vitreous fluid and anterior chamber fluid	2												Unspecified	Unspecified	1	Unspecified	Unspecified	1	cytokines/lymphokines, biomarkers, proteome and exosomes present in vitreous and AC fluid in eye	No			Yes		United States of America	No	No		Completed	No Results Available	Uveitis|Vasculitis|Ocular Inflammatory Disease		Kinds of cytokines/lymphokines, biomarkers, proteome and exosomes present in vitreous and AC fluid in eye with uveitis or other retinal disorders.	National Eye Institute (NEI)|National Institutes of Health Clinical Center (CC)	All	18 Years and older Â (Adult, Older Adult)		147	NIH	Observational	Observational Model: Case-Only|Time Perspective: Other
NCT01104220	Role of Immune System in Obesity-related Inflammation and Cardiometabolic Risk	2010	Samuel Klein, M.D.	Washington University School of Medicine	Liver Disease, Metabolic Syndrome, Obesity	Liver	Companion Diagnostic	blood and tissue	2												Unspecified	Unspecified	1	Unspecified	Unspecified	1	Exosome-mediated intercellular signaling, before and after bariatric induced weight loss, and between lean and obese patients, obese metabolically normal and abnormal	No			No	Secondary outcome, diagnostic value	United States of America	No	No		Recruiting	No Results Available	Non-alcoholic Fatty Liver Disease|Metabolic Syndrome|Metabolically Abnormal Obesity|Metabolically Normal Obesity|Obesity	Other: Weight loss	Insulin sensitivity|TNF-alpha|Interleukin-6 (IL-6)|Liver tissue inflammation|Abdominal adipose tissue inflammation|Upper vs lower adipose tissue inflammation|Exosome-mediated intercellular signaling|Change in exosome-mediated intercellular signaling|Hepatic PNPLA3 synthesis rate	Washington University School of Medicine|Pfizer	All	18 Years to 90 Years Â (Adult, Older Adult)	Not Applicable	144	Other|Industry	Interventional	Allocation: Non-Randomized|Intervention Model: Single Group Assignment|Masking: None (Open Label)|Primary Purpose: Other
NCT01159288	Trial of a Vaccination With Tumor Antigen-loaded Dendritic Cell-derived Exosomes	2010	Gustave Roussy,	Cancer Campus, Grand Paris	Lung Cancer	Cancer	Therapeutic		1	dendritic cell-derived exosomes - the cells have been pulsed with cancer peptides (PRS pan-DR, MAGE-3 DP04, MAGE-1 A2, MAGE-3 A2, NY-ESO-1 A2, MART-1 A2)	Dendritic Cells		Yes	Loading of Cells	Intradermal injection	Intradermal	Induction immunotherapyIntradermal injections of Dex once a week during 4 consecutive weeks.(Peptides pulsed onto DC, sources of Dex: PRS pan-DR, MAGE-3 DP04, MAGE-1 A2, MAGE-3 A2, NY-ESO-1 A2 et MART-1 A2), Continuation Immunotherapy: Intradermal injections of Dex every two weeks during 6 weeks.	No	Unspecified	Yes	Ultracentrifugation	Ultracentrifugation	1	Unspecified	Unspecified	1	Patient survival	No			Yes		France	No	No	CSET 1437	Completed	No Results Available	Non Small Cell Lung Cancer	Biological: Dex2	Progression free survival	Gustave Roussy, Cancer Campus, Grand Paris	All	18 Years to 70 Years Â (Adult, Older Adult)	Phase 2	41	Other	Interventional	Allocation: N/A|Intervention Model: Single Group Assignment|Masking: None (Open Label)|Primary Purpose: Treatment
NCT01294072	Study Investigating the Ability of Plant Exosomes to Deliver Curcumin to Normal and Colon Cancer Tissue	2011	Gerald Dryden	University of Louisville Hospital	Colon cancer	Cancer	Therapeutic		1	Plants!	Plant		Yes, binding of curcumin to EVs (natural binding affinity)	Loading of EVs	Oral	Oral	Dietary Supplement: Curcumin conjugated with plant exosomes, tablets-taken daily for 7 days - 15 subjects	No	Unspecified	Yes	Unspecified	Unspecified	1	Unspecified	Unspecified	1	Safety and efficacy	No			Yes		United States of America	No	No		Recruiting	No Results Available	Colon Cancer	Dietary Supplement: curcumin|Dietary Supplement: Curcumin conjugated with plant exosomes|Other: No intervention	Concentration of curcumin in normal and cancerous tissue|safety and tolerability of curcumin alone as determined by adverse events|effects of curcumin on normal and cancerous colon cells by measuring the biomarkers using histochemical staining|the immune system response to curcumin, measured by serum (blood) cytokine levels|immune response in ex vivo cell cultures of colon cancer cells treated wi…	University of Louisville	All	20 Years and older Â (Adult, Older Adult)	Phase 1	35	Other	Interventional	Allocation: Randomized|Intervention Model: Parallel Assignment|Masking: None (Open Label)|Primary Purpose: Basic Science
NCT01344109	A Pilot Study of Tumor-Derived Exosomes as Diagnostic and Prognostic Markers in Breast Cancer Patients Receiving Neoadjuvant Chemotherapy	2011	Rachel Raab	Leo W. Jenkins Cancer Center	Breast cancer	Cancer	Companion Diagnostic	plasma	1												Unspecified	Unspecified	1	Unspecified	Unspecified	1	Exosome biomarkers before, during, and after chemo	No		"Tumor derived exosome expression will be correlated with both clinical and pathologic response"	Yes		United States of America	No	No		Withdrawn	No Results Available	Breast Neoplasms		To characterize protein surface markers and RNA profiles in tumor derived exosomes from breast cancer patients undergoing neoadjuvant chemotherapy	Leo W. Jenkins Cancer Center	Female	18 Years and older Â (Adult, Older Adult)		0	Other	Observational	Observational Model: Case-Control|Time Perspective: Prospective
NCT01550523	Pilot Immunotherapy Trial for Recurrent Malignant Gliomas	2012	David W Andrews	Sidney Kimmel Cancer Center at Thomas Jefferson University	Brain cancer	Cancer	Therapeutic		1	Autologous tumor cells reimplanted to deliver EVs	Tumor cells				Cell-pretreated with therapeutic to begin dying before reimplantation in device that allows EV release	Other	a typical pharmacologic dose escalation would not follow typical pharmacokinetics. For these reasons, we have designed a follow-on Phase 1 arm in which 32 patients will have therapy at initial surgery in 4 he design of the Phase 1 phase of the trial will allow a statistical analysis of both antigen dose (number of chambers) and time of exposure (chamber dwell time) as either variable may relate t…	Yes	Other	No	Filtration	Filtration	1	Unspecified	Unspecified	1	safety profile, MRI based radiographic responses to treatment	No			No	Keyword	United States of America	No	No		Completed	No Results Available	Malignant Glioma of Brain	Drug: IGF-1R/AS ODN|Device: biodiffusion chamber	To establish the safety profile of a combination product with an optimized Good Manufacturing Practices AS ODN in the treatment of patients with recurrent malignant glioma with concomitant assessment of any therapeutic impact.|MRI based radiographic responses to treatment	Sidney Kimmel Cancer Center at Thomas Jefferson University|Thomas Jefferson University	All	18 Years and older Â (Adult, Older Adult)	Phase 1	13	Other	Interventional	Allocation: N/A|Intervention Model: Single Group Assignment|Masking: None (Open Label)|Primary Purpose: Treatment
NCT01629498	Image-Guided, Intensity-Modulated Photon or Proton Beam Radiation Therapy in Treating Patients With Stage II-IIIB Non-small Cell Lung Cancer	2012	Zhongxing Liao	M.D. Anderson Cancer Center	Lung Cancer	Cancer	Companion Diagnostic	blood	1												Unspecified	Unspecified	1	unspecified	Unspecified	1	Maximum tolerated dose, biomarker analysis, and survival rate	No			No	Secondary outcome, companion diagnostics	United States of America	No	No		Recruiting	No Results Available	Recurrent Lung Non-Small Cell Carcinoma|Stage II Non-Small Cell Lung Cancer AJCC v7|Stage IIA Non-Small Cell Lung Carcinoma AJCC v7|Stage IIB Non-Small Cell Lung Carcinoma AJCC v7|Stage IIIA Non-Small Cell Lung Cancer AJCC v7|Stage IIIB Lung Non-Small Cell Cancer AJCC v7	Radiation: Image Guided Radiation Therapy|Radiation: Intensity-Modulated Radiation Therapy|Other: Laboratory Biomarker Analysis|Radiation: Photon Beam Radiation Therapy|Radiation: Proton Beam Radiation Therapy|Other: Questionnaire Administration	Maximum tolerated dose (MTD) for intensity-modulated photon therapy (IMRT) (Phase I)|MTD for intensity-modulated proton therapy (IMPT) (Phase I)|Survival free of grade >= 3 toxicity (with a target of at least 75%) (Phase II)|Local progression-free survival (75% at 6 months) d (Phase II)|Time to local failure (Phase II)|Progression-free survival (Phase II)|Overall survival (Phase II)|Posterior pro…	M.D. Anderson Cancer Center|National Cancer Institute (NCI)	All	18 Years and older Â (Adult, Older Adult)	Phase 1|Phase 2	100	Other|NIH	Interventional	Allocation: Randomized|Intervention Model: Parallel Assignment|Masking: None (Open Label)|Primary Purpose: Treatment
NCT01668849	Edible Plant Exosome Ability to Prevent Oral Mucositis Associated With Chemoradiation Treatment of Head and Neck Cancer	2012	Rebecca Redman	University of Louisville	Head and neck cancer	Cancer	Therapeutic		1	Grapes	Plant				Oral	Oral	Grape extract self-administered by mouth daily for 35 days (no measurement)	No	Unspecified	Yes	Unspecified	Unspecified	1	Unspecified	Unspecified	1	Pain reduction, inflammatory markers	No			Yes		United States of America	No	No		Completed	No Results Available	Head and Neck Cancer|Oral Mucositis	Dietary Supplement: Grape extract|Drug: Lortab, Fentanyl patch, mouthwash	Pain caused by oral mucositis|Level of immune biomarkers in blood|Level of immune biomarkers in mucosal tissue	University of Louisville|James Graham Brown Cancer Center	All	20 Years to 85 Years Â (Adult, Older Adult)	Phase 1	60	Other	Interventional	Allocation: Randomized|Intervention Model: Parallel Assignment|Masking: None (Open Label)|Primary Purpose: Treatment
NCT01779583	Circulating Exosomes As Potential Prognostic And Predictive Biomarkers In Advanced Gastric Cancer Patients ("EXO-PPP Study")	2013	Roberto A. Pazo-Cid,	Hospital Miguel Servet	Gastric cancer	Cancer	Diagnostic	Plasma	1												Unspecified	Unspecified	1	Unspecified	Unspecified	1	EV characteristics	Yes	Cell Source	SHAKY, but seems to imply they're looking for the EV tumor population - prognostic and predictive value of gastric cancer exosomes levels in plasma, tumor-derived	Yes		Spain	No	No	EXO-PPP	Unknown status	No Results Available	Gastric Cancer		â€¢ Characterization of the molecular profile in tumor derived exosomes from advanced gastric cancer patients undergoing first-line chemotherapy|â€¢ Correlation of Plasma level and kinetics of gastric cancer derived exosomes (at baseline and monthly during therapy until tumor progression or death) and time-to-event end-points: Overall survival, Progression-free survival and Overall response rate.	Hospital Miguel Servet|Centro Nacional de Investigaciones Oncologicas CARLOS III|Aragon Institute of Health Sciences	All	18 Years and older Â (Adult, Older Adult)		80	Other	Observational	Observational Model: Case-Control|Time Perspective: Prospective
NCT01811381	Curcumin and Yoga Therapy for Those at Risk for Alzheimer's Disease	2013	Sally A Frautschy, PhD	VA Office of Research and Development	Alzheimer's Disease, Cognitive Impairment	Neurological	Companion Diagnostic	plasma	1												Unspecified	Unspecified	1	RNA-seq	RNA-seq	1	N/A	No			No	Only a key word, potentially secretome	United States of America	No	No		Unknown status	No Results Available	Mild Cognitive Impairment	Drug: Curcumin|Behavioral: aerobic yoga|Behavioral: non aerobic yoga|Dietary Supplement: Placebo	Curcumin effects (first six month period) or curcumin and aerobic yoga effects (second six month period) on the changes in the levels of blood biomarkers for Mild Cognitive Impairment relative to baseline or relative to placebo or non-aerobic yoga.|Changes in 18F-fluorodeoxyglucose (FDG) Positron Emission Tomography (PET) glucose metabolism neuroimaging after supplementation compared to baseline …	VA Office of Research and Development	All	50 Years to 90 Years Â (Adult, Older Adult)	Phase 2	80	U.S. Fed	Interventional	Allocation: Randomized|Intervention Model: Factorial Assignment|Masking: Quadruple (Participant, Care Provider, Investigator, Outcomes Assessor)|Primary Purpose: Prevention
NCT01860118	LRRK2 and Other Novel Exosome Proteins in Parkinson's Disease	2013	Andrew B. West	University of Alabama at Birmingham	Parkinson's Disease	Neurological	Diagnostic	Blood and urine	2												Unspecified	Unspecified	1	Unspecified	Unspecified	1	Difference between populations, presence of LRRK2	No			Yes		United States of America	No	No		Completed	No Results Available	Parkinson's Disease		Biomarkers|LRRK2 expression and/or phosphorylation	University of Alabama at Birmingham|National Institute of Neurological Disorders and Stroke (NINDS)	All	21 Years and older Â (Adult, Older Adult)		601	Other|NIH	Observational	Observational Model: Cohort|Time Perspective: Prospective
NCT02051101	Pathogenic Mechanisms of Port Wine Stain and Repository of Port Wine Stain Biopsy Samples	2014	Winbin Tan	University of California, Irvine	Port-Wine Stain	Skin	Diagnostic	Unspecified	1												Unspecified	Unspecified	1	Unspecified	Unspecified	1	Characterization of Port Wine Stain Birthmark tissue sample	No			No	Keyword	United States of America	No	No		Completed	No Results Available	Port-Wine Stain	Other: Biopsy sample from Port Wine Stain Birthmark	Characterization of Port Wine Stain Birthmark tissue sample	University of California, Irvine|Beckman Laser Institute University of California Irvine	All	1 Day and older Â (Child, Adult, Older Adult)	Not Applicable	19	Other	Interventional	Allocation: N/A|Intervention Model: Single Group Assignment|Masking: None (Open Label)|Primary Purpose: Basic Science
NCT02071719	Prediction of Response to Kinase Inhibitors Based on Protein Phosphorylation Profiles in Tumor Tissue From Advanced Renal Cell Cancer Patients	2014	N/A	M. Labots	Renal Cell Cancer	Cancer	Companion Diagnostic	Urine and serum	2												Unspecified	Unspecified	1	Unspecified	Unspecified	1	tumor exosomes from urine and serum (blood)	No			No	Secondary outcome, companion diagnostic	Netherlands	No	Yes		Terminated	No Results Available	Renal Cell Cancer		Response to treatment|Progression Free Survival|PamChip kinase activity profiling and PFS|genome-wide mutational profiles by Massively Parallel Sequencing (MPS)|serum (blood) proteomic profiles|the value of the frequency and phenotype of immunoregulatory cells in blood and tumor tissue|genetic polymorphisms and pharmacokinetic parameters|tumor exosomes from urine and serum (blood)	M. Labots|Amsterdam UMC, location VUmc	All	18 Years and older Â (Adult, Older Adult)		6	Other	Observational	Observational Model: Cohort|Time Perspective: Prospective
NCT02138331	Effect of Microvesicles and Exosomes Therapy on Î²-cell Mass in Type I Diabetes Mellitus (T1DM)	2014	Wael F Nassar	Sahel Teaching Hospital	Diabetes mellitus	Endocrine	Therapeutic		1	Umbilical MSCs	Mesenchymal Stem Cells	Umbilical Cord			intravenous	intravenous	The first dose will be purified exosomes, ranging between 40-180 nm, in a dose of the supernatant produced from (1.22-1.51) × 10 (6)/kg/IV. (Characterization of exosomes:CD63, CD9, Alix, TSG 101, HSP 70). The second dose, after 7 days, will be the microvesicles, ranging between 180-1000 nm, in a dose of the supernatant produced from (1.22-1.51) × 10 (6)/kg/IV.	No	Producer Cell	No	Unspecified	Unspecified	1	Unspecified	Unspecified	1	Efficacy (has the diabetes improved)	Yes	Size	exosomes and microvesicles, dose of each with specified size ranges	Yes		Egypt	No	No		Unknown status	No Results Available	Diabetes Mellitus Type 1	Biological: MSC exosomes.	Total daily insulin dose|Pancreatic Î²-cell Mass	General Committee of Teaching Hospitals and Institutes, Egypt	All	18 Years to 60 Years Â (Adult)	Phase 2|Phase 3	20	Other	Interventional	Allocation: N/A|Intervention Model: Single Group Assignment|Masking: None (Open Label)|Primary Purpose: Treatment
NCT02147418	Exosome Testing as a Screening Modality for Human Papillomavirus-Positive Oropharyngeal Squamous Cell Carcinoma	2014	Andrew Cowan	New Mexico Cancer Care Alliance	Oropharyngeal cancer	Cancer	Diagnostic	Oropharyngeal rinse and ex vivo	2												Unspecified	Unspecified	1	Unspecified	Unspecified	1	EV protein signatures	No			Yes		United States of America	No	No		Recruiting	No Results Available	Oropharyngeal Cancer		Cultured Cell Exosome Protein Signature Outcome Measure	New Mexico Cancer Care Alliance	All	18 Years and older Â (Adult, Older Adult)		30	Other	Observational	Observational Model: Case-Control|Time Perspective: Prospective
NCT02226055	An Investigation Into the Cardiovascular Risk and Aetiology of CKDu in Sri Lanka	2014	Michael Eddleston	University of Edinburgh	kidney disease	Kidney	Diagnostic	Serum and Urine	2												Unspecified	Unspecified	1	Unspecified	Unspecified	1	Arterial stiffness, EV analysis	No			No	Secondary outcome, companion diagnostic	Sri Lanka	No	No		Completed	No Results Available	CKDu|Arterial Stiffness|Proteinuria|serum (Blood) Creatinine|Urinary Biomarkers|DNA Adducts	Device: Arterial Stiffness Assessment	Arterial stiffness|Biomarkers of renal disease and DNA adducts	University of Edinburgh|Rajarata University, Sri Lanka	All	18 Years to 85 Years Â (Adult, Older Adult)		200	Other	Observational	Observational Model: Cohort|Time Perspective: Retrospective
NCT02310451	Study of Molecular Mechanisms Implicated in the Pathogenesis of Melanoma. Role of Exosomes	2014	Henri Montaudie	Centre Hospitalier Universitaire de Nice	Skin Cancer	Cancer	Diagnostic	Blood	1												Ultracentrifugation	Ultracentrifugation	1	Protein assay, Nanosight	Protein assay and NTA	2	Number, size, contents of EVs	No			Yes		France	No	No	EXOSOMES	Unknown status	No Results Available	Metastatic Melanoma	Biological: Blood test	number of exosomes|number of patient with a detection test of exosomes positive measured|survival|Tumoral response	Centre Hospitalier Universitaire de Nice	All	18 Years and older Â (Adult, Older Adult)	Not Applicable	15	Other	Interventional	Allocation: N/A|Intervention Model: Single Group Assignment|Masking: None (Open Label)|Primary Purpose: Screening
NCT02327403	Belatacept Conversion in Proteinuric Kidney Transplant Recipients	2014	Leonardo V Riella	Brigham and Women's Hospital	Proteinuria	Kidney	Companion Diagnostic	Urine	1												Unspecified	Unspecified	1	B7-1 expression in urine EVs to correlate with biopsy	Unspecified	1	Change in Proteinuria, renal function, and blood pressure, Acute Rejection Episodes	No		B7-1 expression, but likely bulk	No	Abstract says it will be mesured but not in aims	United States of America	Yes	No		Completed	No Results Available	Proteinuria	Drug: Belatacept	Change in Proteinuria by 25%|Percent change of renal function (Creatinine in mg/dl and eGFR in ml/min)|Change in number and mean-fluoroscence intensity of donor-specific anti-HLA antibodies (DSA)|Correlation of B7-1 positivity on immunofluorescence on biopsy (grade 1-3) with B7-1-expression in urine extracellular vesicles (mean-fluoroscence intensity)|Acute rejection episodes|Change in Blood pres…	Brigham and Women's Hospital|Bristol-Myers Squibb	All	18 Years and older Â (Adult, Older Adult)	Phase 2	15	Other|Industry	Interventional	Allocation: Non-Randomized|Intervention Model: Parallel Assignment|Masking: None (Open Label)|Primary Purpose: Treatment
NCT02393703	Interrogation of Exosome-mediated Intercellular Signaling in Patients With Pancreatic Cancer	2015	William Jarnagin	Memorial Sloan Kettering Cancer Center	Pancreatic cancer	Cancer	Diagnostic	Blood and tissue	2												Unspecified	Unspecified	1	Proteomics, RNAseq	Proteomics and RNA-seq	2	Biomarkers	No			Yes		United States of America	No	No		Recruiting	No Results Available	Pancreatic Cancer|Benign Pancreatic Disease		successful isolation of exosomes|evaluation of the liver microenvironment	Memorial Sloan Kettering Cancer Center|Weill Medical College of Cornell University|National Institutes of Health (NIH)|University of Pittsburgh	All	18 Years and older Â (Adult, Older Adult)		111	Other|NIH	Observational	Observational Model: Cohort|Time Perspective: Prospective
NCT02439008	Early Biomarkers of Tumor Response in High Dose Hypofractionated Radiotherapy Word Package 3 : Immune Response	2015	Dr. Xavier Mirabel, Dr. Nadira Delhem	Centre Oscar Lambret	Liver cancer, colon cancer, skin cancer, kidney cancer	Cancer	Companion Diagnostic	Blood	1												Unspecified	Unspecified	1	Quantification	Unspecified	1	Quantification of exosomes from immune cells	No			Yes		France	No	Yes		Terminated	No Results Available	Carcinoma, Hepatocellular|Colorectal Neoplasms|Melanoma|Kidney Neoplasms	Procedure: Blood samples collection before radiotherapy|Procedure: Blood samples collection during radiotherapy|Procedure: Blood samples collection after radiotherapy|Radiation: Radiotherapy	Analyse of immunological parameters, decription of secreted markers and nanovesicles production|Cell viability, determined by number of live/dead cells present|Progression-free rate|Number of Participants with Adverse Events related to radiotherapy	Centre Oscar Lambret|Institut de Biologie de Lille	All	18 Years and older Â (Adult, Older Adult)	Not Applicable	28	Other	Interventional	Allocation: N/A|Intervention Model: Single Group Assignment|Masking: None (Open Label)|Primary Purpose: Basic Science
NCT02458755	Intensive Statin Treatment in Acute Ischemic Stroke Patients With INtracranial Atherosclerosis	2015	Oh Young Bang, MD, PhD and Jong-Won Chung, MD, Msc	Samsung Medical Center	Stroke, Intracranial Atherosclerosis	Cardiovascular	Companion Diagnostic	Unspecified	1												Unspecified	Unspecified	1	Unspecified	Unspecified	1	Changes in extracellular vesicles associated with statin response	No			No	Secondary outcome, companion diagnostic	Republic of Korea	No	No	STAMINA-MRI	Unknown status	No Results Available	Stroke|Intracranial Atherosclerosis	Drug: High-dose statin: Atorvastatin 40mg or Rosuvastatin 20mg	Changes in vascular remodeling before and after the statin treatment|Elevated liver function test or muscle enzyme levels|Recurrent stroke/Transient ischemic attack|All causes of death|Exploration of biomarkers	Samsung Medical Center|Don-A Pharmaceutical, Seoul, South Korea	All	20 Years and older Â (Adult, Older Adult)	Phase 4	80	Other	Interventional	Allocation: N/A|Intervention Model: Single Group Assignment|Masking: None (Open Label)|Primary Purpose: Treatment
NCT02464930	Evaluation of MicroRNA Expression in Blood and Cytology for Detecting Barrett's Esophagus and Associated Neoplasia	2015	Ajay Bansal	Midwest Biomedical Research Foundation	Barrett's Esophagus	Gastrointestinal	Diagnostic	Bile	1												Unspecified	Unspecified	1	microRNA expression via digital polymerase chain reaction	RT-PCR	1	Sensitivity and specificity microRNA expression for diagnosis of BE neoplasia	No			No	Secondary outcome	United States of America	No	No		Unknown status	No Results Available	Barrett's Esophagus|Gastroesophageal Reflux|Esophageal Adenocarcinoma		Sensitivity and specificity of tissue and serum (Blood) microRNA expression by digital polymerase chain reaction for diagnosis of BE neoplasia|Differences in the microRNA expression of biliary exosomes between GERD, Barrett's esophagus and Cancer	Midwest Biomedical Research Foundation|Kansas City Veteran Affairs Medical Center|University of Kansas|Midwest Veterans' Biomedical Research Foundation	All	18 Years and older Â (Adult, Older Adult)		220	Other|U.S. Fed	Observational	Observational Model: Case-Control|Time Perspective: Prospective
NCT02507583	Antisense102: Pilot Immunotherapy for Newly Diagnosed Malignant Glioma	2015	Kevin Judy	david andrews	Brain cancer	Cancer	Therapeutic		1	Autologous Tumor Cells treated with therapeutic and then reimplanted in a semi-permeable container for EV release	Tumor cells		No, treat cells but they're just dying EVs		Cell-pretreated with therapeutic to begin dying before reimplantation in device that allows EV release	Other	After protocol amendment dated 11 May 2017, all subjects enrolled into the trial will receive 20 chambers for 48 hour	No	Other	No	Unspecified	Unspecified	1	Unspecified	Unspecified	1	safety, MRI based responses to treatment, MRI measure of tumor response, immune response	No			No	Keyword	United States of America	No	No		Completed	No Results Available	Malignant Glioma|Neoplasms	Drug: IGF-1R/AS ODN; Surgery with tissue harvest and implantation 20 diffusion chambers in the rectus sheath with IGF-1R/AS ODN within 24 hours of craniotomy, implanted for 48 hours.	Collect adverse events as a measure of safety and tolerability of IG-1R/ AS ODN|Document any T-1 weighted MRI-based radiographic responses to treatment.|Document any T-2 weighted MRI-based radiographic abnormalities or responses to treatment.|MRI measure of tumor response	david andrews|Thomas Jefferson University	All	18 Years and older Â (Adult, Older Adult)	Phase 1	33	Other	Interventional	Allocation: N/A|Intervention Model: Single Group Assignment|Masking: None (Open Label)|Primary Purpose: Treatment
NCT02514681	A Phase III Trial of Pertuzumab Retreatment in Previously Pertuzumab Treated Her2-Positive Advanced Breast Cancer	2015	Hiroji Iwata, MD, PhD AND Yutaka Yamamoto, MD, PhD	Japan Breast Cancer Research Group	Breast Cancer	Cancer	Companion Diagnostic	Blood	1												Unspecified	Unspecified	1	Unspecified	Unspecified	1	Changes in proteins (e.g. HER2, HER3…etc.) and micro RNAs expression in extracellular vesicle after anti-HER2 therapy	No			No	Secondary outcome, companion diagnostic	Japan	No	No	PRECIOUS	Unknown status	No Results Available	HER2-positive Locally Advanced or Metastatic Breast Cancer	Drug: Trastuzumab|Drug: Pertuzumab|Drug: Docetaxel|Drug: Paclitaxel|Drug: Nab-paclitaxel|Drug: Vinorelbine|Drug: Eribulin|Drug: Capecitabine|Drug: Gemcitabine	Progression-free survival (assessed by investigators)|Progression-free survival (assessed by independent review)|PFS in patients treated with trastuzumab emtansine (T-DM1) as the latest regimen|Response rate|Duration of response, Overall survival|Patient-reported-outcome|Safety assessed by Incidence/Grade of Serious Adverse Events (SAEs), Pertuzumab-specific adverse events, laboratory abnormaliti…	Japan Breast Cancer Research Group|Chugai Pharmaceutical	Female	20 Years and older Â (Adult, Older Adult)	Phase 3	370	Other|Industry	Interventional	Allocation: Randomized|Intervention Model: Parallel Assignment|Masking: None (Open Label)|Primary Purpose: Treatment
NCT02535247	Study of MK-3475 Alone or in Combination With Copanlisib in Relapsed or Refractory NK and T-cell Non-Hodgkin Lymphoma	2015	Dr. Henry Fung	Fox Chase Cancer Center	Lymphoma	Cancer	Companion Diagnostic	Blood	1												Unspecified	Unspecified	1	Unspecified	Unspecified	1	Unspecified, likely tumor biomarkers	No			No	Keyword	United States of America	Yes	Yes		Terminated	Has Results	Lymphoma, T-Cell, Peripheral	Drug: MK-3475|Drug: Copanlisib	Progression Free Survival|Recommended Phase II Dose of the Combination of Pembrolizumab and Copanlisib|Determine Overall Response Rate by 4 Cycles of Combination of Pembrolizumab and Copanlisib|Overall Survival|Maximum Tolerated Dose of Pembrolizumab and Copanlisib|Expression of PD-1, PD-L1 and Tumor Infiltrating Lymphocytes (TIL) in Pre-treatment Tumor Specimens	Fox Chase Cancer Center|Merck Sharp & Dohme LLC	All	18 Years and older Â (Adult, Older Adult)	Phase 1|Phase 2	17	Other|Industry	Interventional	Allocation: Non-Randomized|Intervention Model: Parallel Assignment|Masking: None (Open Label)|Primary Purpose: Treatment
NCT02565264	Effect of Plasma Derived Exosomes on Cutaneous Wound Healing	2015	Jinnin Masatoshi	Department of Dermatology and Plastic Surgery, Faculty of Life Sciences, Kumamoto University	ulcers	Skin	Therapeutic		1	Autogenous plasma	Blood				Topical	Topical	Plasma samples from the participants will be filtered through 0.45 μm and 0.20 μm filters. The samples will be filtered through 0.02 μm filter to trap exosomes with the filter. Saline solution will be loaded from the other side of the 0.02 μm filter to obtain exosome rich buffer. The plasma-derived exosomes will be applied to the participants' ulcers daily for 28 days.	No	Unspecified	Yes	Filtration	Filtration	1	Unspecified	Unspecified	1	Safety and efficacy	No			Yes		Japan	No	No		Unknown status	No Results Available	Ulcer	Other: plasma-derived exosomes	Ulcer size (length, mm)|Ulcer size (width, mm)|Ulcer size (depth, mm)|Pain of cutaneous wounds (Visual Analog Score for pain)	Kumamoto University	All	Child, Adult, Older Adult	Early Phase 1	5	Other	Interventional	Allocation: N/A|Intervention Model: Single Group Assignment|Masking: None (Open Label)|Primary Purpose: Treatment
NCT02579460	Reflux-Induced Oxidative Stress in Barrett's Esophagus: Response, Repair, and Epithelial-Mesenchymal-Transition	2015	Stuart J Spechler, MD,Dallas VA Medical Center	Dallas VA Medical Center	Barrett's Esophagus and Gastroesophageal Reflux Disease	Gastrointestinal	Companion Diagnostic	Blood	1												Unspecified	Unspecified	1	miRNA of EVs	Unspecified	1	Differences in EV miRNA expression after stopping reflux treatment	No			No	Secondary Outcome	United States of America	No	No		COMPLETED	NO	Barrett's Esophagus|Gastroesophageal Reflux Disease	OTHER: Cessation of Acid Suppressing Medications	Change in esophageal mucosal inflammation using histopathological assessment from baseline to 14 days, Inflammation of the esophageal mucosa will be measured at baseline, 7 days, and at 14 days. Esophageal mucosal inflammation will be measured using esophageal mucosal biopsy specimens, and histopatholgical grading. Mucosal infiltration with inflammatory cells (neutrophils, eosinophils, and lympho…	Dallas VA Medical Center	ALL	ADULT, OLDER_ADULT	NA	15	FED	INTERVENTIONAL	Allocation: NA|Intervention Model: SINGLE_GROUP|Masking: NONE|Primary Purpose: BASIC_SCIENCE
NCT02594345	Effect of Exosomes Derived From Red Blood Cell Units on Platelet Function and Blood Coagulation	2015	Dr Dania Fischer	Johann Wolfgang Goethe University Hospital	None	None	Diagnostic	Blood	1												Unspecified	Unspecified	1	In vitro function	Unspecified	1	Effects of exosomes on clotting in vitro	No			Yes		Germany	No	No		Completed	No Results Available	Blood Coagulation|Platelet Function	Other: in vitro study	clotting time|clot formation|clot stability|clot lysis|CD62P	Johann Wolfgang Goethe University Hospital	All	18 Years to 80 Years Â (Adult, Older Adult)	Not Applicable	18	Other	Interventional	Allocation: N/A|Intervention Model: Single Group Assignment|Masking: None (Open Label)|Primary Purpose: Basic Science
NCT02649465	SGLT2 Inhibitor Versus Sulfonylurea on Type 2 Diabetes With NAFLD	2016	Toshinari Takamura, MD,PhD	Kanazawa University	Liver Disease	Liver	Companion Diagnostic	Unspecified	1												Unspecified	Unspecified	1	Unspecified	Unspecified	1	Changes from baseline in microRNAs and exosome contents	No			No	Secondary outcome, companion diagnostic	Japan	No	No		Completed	No Results Available	Non-alcoholic Fatty Liver Disease	Drug: Tofogliflozin|Drug: Glimepiride	The improvement in histologic features of NAFLD|Change from baseline in liver enzymes|Change from baseline in body composition|Change from baseline in fasting plasma glucose level and glucose metabolism assessed with arginine tolerance test|Changes from baseline in organ-specific insulin sensitivity and glucagon response during a euglycemic hyperinsulinemic clamp study|Change from baseline in lip…	Kanazawa University|Kowa Company, Ltd.	All	20 Years and older Â (Adult, Older Adult)	Phase 4	40	Other|Industry	Interventional	Allocation: Randomized|Intervention Model: Parallel Assignment|Masking: None (Open Label)|Primary Purpose: Treatment
NCT02653339	Effectiveness of Qufeng Shengshi Fang on Treatment of Allergic Rhinitis.	2016	Xiaochun Liang, Doctor	Peking Union Medical College Hospital	Allergic Rhinitis	Allergy	Companion Diagnostic	Plasma and serum	2												Ribo™ Exosome Isolation Reagent	Precipitation	1	Unspecified	Unspecified	1	change on exosomes before and after treatment.	No			No	Secondary outcome, used to test treatment response	China	No	No		Unknown status	No Results Available	Rhinitis, Allergic, Perennial	Drug: Qufeng Shengshi Fang and Loratadine|Drug: Loratadine	Improvement clinical symptoms of Allergen Rhinitis|Liver Function Examination|Renal Function Examination|Secretory immunoglobulin E Examination|Blood Routine Examination|Urine Routine Examination|Fractional Exhaled Nitric Oxide Examination|Test of Cytokine|Test of Metabonomics|Test of Proteomics|Change of Exosomes|IncRNA-sequencing|Pulmonary function Examination	Peking Union Medical College Hospital	All	18 Years to 70 Years Â (Adult, Older Adult)	Not Applicable	180	Other	Interventional	Allocation: Randomized|Intervention Model: Parallel Assignment|Masking: None (Open Label)|Primary Purpose: Treatment
NCT02662621	Pilot Study With the Aim to Quantify a Stress Protein in the Blood and in the Urine for the Monitoring and Early Diagnosis of Malignant Solid Tumors	2016	Nicolas ISAMBERT	Centre Georges Francois Leclerc	Cancer	Cancer	Diagnostic	Blood and urine	2												Unspecified	Unspecified	1	Unspecified	Unspecified	1	concentration of HSP70 exosomes in the Blood and urine	Yes	Protein Expression	"concentration of HSP70 exosomes in the blood and urine"	Yes		France	No	No	EXODIAG	Completed	No Results Available	Cancer	Other: Blood samples|Other: Urine samples	concentration of HSP70 exosomes in the Blood and urine	Centre Georges Francois Leclerc	All	18 Years and older Â (Adult, Older Adult)	Not Applicable	71	Other	Interventional	Allocation: Non-Randomized|Intervention Model: Single Group Assignment|Masking: None (Open Label)|Primary Purpose: Diagnostic
NCT02702856	Clinical Validation of a Urinary Exosome Gene Signature in Men Presenting for Suspicion of Prostate Cancer	2016	Roger Tun	Exosome Diagnostics, Inc.	Prostate cancer	Cancer	Diagnostic	Urine	1												Ultracentrifugation	Ultracentrifugation	1	Only says looking for RNA gene signatures, but in press release says RT-qPCR	qRT-PCR	1	Gene expression in exosomes	No			Yes		United States of America	No	No		Completed	No Results Available	Prostate Cancer	Other: ExoIntelliScore Prostate	Correlate an exosome gene expression signature with the presence or absence of high grade prostate cancer in the prostate needle biopsy.	Exosome Diagnostics, Inc.	Male	50 Years and older Â (Adult, Older Adult)		2000	Industry	Observational	Observational Model: Cohort|Time Perspective: Prospective
NCT02706262	Complex Effects of Dietary Manipulation on Metabolic Function, Inflammation and Health	2016	Samuel Klein, MD	Washington University School of Medicine	Obesity, insulin resistance	Obesity	Companion Diagnostic	Blood and tissue	2												Unspecified	Unspecified	1	Unspecified	Unspecified	1	Exosome-mediated intercellular signaling	No			No	Secondary outcome, diagnostic value	United States of America	No	No		Recruiting	No Results Available	Obesity|Insulin Resistance	Other: Metabolically abnormal obese - Mediterranean diet|Other: Metabolically abnormal obese - Low carbohydrate ketogenic diet|Other: Metabolically abnormal obese - Plant-based, very-low-fat diet	Insulin sensitivity|Change in insulin sensitivity|24-hour glucose concentrations|Change in 24-hour glucose concentrations|24-hour hormone concentrations|Change in 24-hour hormone concentrations|24-hour cytokine concentrations|Î²-cell function|Change in Î²-cell function|Insulin clearance|Fat mass and fat free mass|Change in fat mass and fat free mass|Exosome-mediated intercellular signaling|Change…	Washington University School of Medicine|Pershing Square Foundation	All	18 Years to 55 Years Â (Adult)	Not Applicable	160	Other	Interventional	Allocation: Randomized|Intervention Model: Parallel Assignment|Masking: None (Open Label)|Primary Purpose: Other
NCT02706288	Effects of a Calorie Restricted, Very Low Fat Plant-based Diet and Multi-component Exercise Program on Metabolic Health	2016	Samuel Klein, MD	Washington University School of Medicine	Obesity, Insulin Resistance	Obesity	Companion Diagnostic	Blood	1												Unspecified	Unspecified	1	Unspecified	Unspecified	1	Change in Exosome-mediated intercellular signaling between cells and organs	No			No	Secondary outcome, companion diagnostic	United States of America	No	No	PE	Completed	No Results Available	Obesity|Insulin Resistance	Other: Weight loss with very low fat plant-based diet and regular exercise	Change in insulin sensitivity|Change in aerobic fitness|Change in muscular strength|Change in fat mass and fat free mass|Change in intra-hepatic triglyceride content|Change in intra-abdominal adipose tissue volume and thigh muscle and adipose tissue volumes|Change in fasting plasma glucose|Change in glycosylated hemoglobin (HbA1c)|Change in 24 hour glucose concentrations with feeding|Change in 24…	Washington University School of Medicine|The Foundation for Barnes-Jewish Hospital	All	18 Years to 55 Years Â (Adult)	Not Applicable	8	Other	Interventional	Allocation: N/A|Intervention Model: Single Group Assignment|Masking: None (Open Label)|Primary Purpose: Other
NCT02737267	Development of a Nutrigenetic Test for Personalized Prescription of Body Weight Loss Diets (Obekit)	2016	J. Alfredo Martínez, MD, PhD and Fernando J. Corrales, PhD	Clinica Universidad de Navarra, Universidad de Navarra	Obesity	Obesity	Companion Diagnostic	Unspecified	1												Unspecified	Unspecified	1	NGS (NGS) Illumina Myseq	NGS	1	microARNs levels in exosomes	No			No	Secondary outcome, but very well defined	Spain	No	No	Obekit	Unknown status	No Results Available	Body Weight Changes	Behavioral: Moderately high protein diet|Behavioral: Low fat diet	Change in body weight at Week 16|Change in body weight at Week 40|Height|Change in waist and hip circumferences at 16 Weeks|Change in waist and hip circumferences at 40 Weeks|Change in body fat mass at 16 Weeks|Change in body fat mass at 40 Weeks|Single nucleotide polymorphisms (SNPs)|Changes in DNA methylation levels at 16 Weeks|Changes in DNA methylation levels at 40 Weeks|Changes in metabolic …	Clinica Universidad de Navarra, Universidad de Navarra	All	18 Years to 70 Years Â (Adult, Older Adult)	Not Applicable	260	Other	Interventional	Allocation: Randomized|Intervention Model: Parallel Assignment|Masking: None (Open Label)|Primary Purpose: Treatment
NCT02748369	In Vivo Assessment of Cellular Metabolism in Humans	2016	K. Sreekumaran Nair	National Institute of Diabetes and Digestive and Kidney Diseases (NIDDK)	None	None	Companion Diagnostic	Blood and tissue	2												Unspecified	Unspecified	1	proteomics and metabolomics	proteomics and metabolomics	2	Citric acid cycle flux in muscle and splanchnic tissue, changes in metabolome and proteome, oxygen consumption and mitochindrial respiration, ROS emission	No			No	Secondary outcome, response to treatment	United States of America	No	No		Completed	No Results Available	Normal Cellular Metabolism	Drug: Somatostatin|Drug: Glucagon	In Vivo TCA cycle flux in skeletal muscle and splanchnic tissue|Changes in the protein and metabolite contents within circulating exosomes derived from the arterial-venous blood supply of the skeletal muscle and splanchnic tissue|Changes in the metabolome derived from the arterial-venous blood supply of the skeletal muscle and splanchnic tissue|Changes in the proteome derived from the arterial-ve…	K. Sreekumaran Nair|National Institute of Diabetes and Digestive and Kidney Diseases (NIDDK)|Mayo Clinic	All	18 Years to 45 Years Â (Adult)	Phase 1	17	Other|NIH	Interventional	Allocation: Randomized|Intervention Model: Parallel Assignment|Masking: None (Open Label)|Primary Purpose: Basic Science
NCT02797834	Isolation and Characterization of the Extracellular Vesicles Secreted by the Human Endometrium	2016	Felip Vilella	Igenomix	None	None	Diagnostic	Endometrial fluid	1												Filtration and centrifugation	Ultracentrifugation and filtration	2	NTA, Western blot, proteomics, TEM	NTA and Western blot and proteomics and TEM	4	Biomarkers	No		"Analysis of population-specific markers by Western Blot in order to further differentiate endometrial fluid vesicles populations. The aim is to differentiate populations based on the presence or absence of these markers."	Yes		Spain	No	No		Unknown status	No Results Available	Extracellular Vesicles	Procedure: Endometrial fluid collection	Morphological characterization of the extracellular vesicles|Size distribution profiles characterization of the extracellular vesicles|Characterization of extracellular vesicles populations by specific markers|Qualitative (names) and quantitative (expression levels) information about the different biomolecules that could be present in the samples: DNA, RNA, proteins, lipids and other small metabo…	Igenomix	Female	18 Years to 35 Years Â (Adult)		300	Industry	Observational	Observational Model: Case-Only|Time Perspective: Prospective
NCT02822131	Phosphate in Blood Pressure Regulation	2016	Dr. Nilufar Mohebbi	University of Zurich	Hypertension	Cardiovascular	Companion Diagnostic	Urine	1												Unspecified	Unspecified	1	Unspecified	Unspecified	1	Changes in sodium/chloride-cotransporter NCC and NaPi-Iia levels in urine exosomes	No			Yes		Switzerland	No	No	Phos-RR	Completed	No Results Available	Hypertension	Dietary Supplement: sodium phosphate|Drug: sevelamer, sodium bicarbonate, sodium chloride	Change in blood pressure|Change in renal sodium chloride excretion	University of Zurich	Male	20 Years to 45 Years Â (Adult)	Not Applicable	10	Other	Interventional	Allocation: Randomized|Intervention Model: Crossover Assignment|Masking: None (Open Label)|Primary Purpose: Diagnostic
NCT02823613	The Influence of High and Low Salt on Exosomes in the Urine	2016	Boye L Jensen	University of Southern Denmark	None	None	Companion Diagnostic	Urine	1												Ultracentrifugation	Ultracentrifugation	1	Western blot	Western blot	1	Exosome kidney epithelial sodium channel (ENaC)	No			Yes		Denmark	No	No		Completed	No Results Available	Healthy	Dietary Supplement: High salt diet followed by low salt diet|Dietary Supplement: Low salt diet followed by high salt diet	Changes in epithelial sodium channel (ENaC) appearance in urinary exosomes|Plasma aldosterone|Renin	University of Southern Denmark|Danish Diabetes Academy|Odense University Hospital|Beckett Foundation	Male	20 Years to 40 Years Â (Adult)	Not Applicable	10	Other	Interventional	Allocation: Non-Randomized|Intervention Model: Crossover Assignment|Masking: None (Open Label)|Primary Purpose: Basic Science
NCT02862470	Anaplastic Thyroid Cancer and Follicular Thyroid Cancer-derived Exosomal Analysis Via Treatment of Lovastatin and Vildagliptin and Pilot Prognostic Study Via Urine Exosomal Biological Markers in Thyroid Cancer Patients	2016	Dr. Chih-Yuan Wang	National Taiwan University Hospital	Thyroid cancer	Cancer	Companion Diagnostic	Urine	1												Unspecified	Unspecified	1	Unspecified	Unspecified	1	biological markers and therapeutic targets via the exosomal expression in urine	No			Yes		Taiwan	No	No		Completed	No Results Available	Thyroid Cancer		Prognostic biological markers via this prospective study.	National Taiwan University Hospital	All	20 Years and older Â (Adult, Older Adult)		22	Other	Observational	Observational Model: Cohort|Time Perspective: Prospective
NCT02869685	Clinical Research for the Consistency Analysis of PD-L1 in Lung Cancer Tissue and Plasma Exosome Before and After Radiotherapy	2016	Jianguo Sun	Xinqiao Hospital of Chongqing	lung cancer	Cancer	Companion Diagnostic	Plasma	1												Unspecified	Unspecified	1	Unspecified	Unspecified	1	PDL-1 protein in tissue and PDL-1 mRNA in exosomes	No		"expression levels of PD-L1 in pExo"	Yes		China	No	No	RadImm02	Unknown status	No Results Available	NSCLC	Radiation: radiotherapy	The match rate of PD-L1 protein expression in tumor tissue and PD-L1 mRNA expression in pExo before radiotherapy.|The match rate of PD-L1 protein expression in tumor tissue and PD-L1 mRNA expression in pExo after radiotherapy.|The best radiotherapy-division which can make PD-L1 express more.|The best timing of radiotherapy which can make PD-L1 express more.|Correlation between PD-L1 expression th…	Xinqiao Hospital of Chongqing	All	18 Years to 75 Years Â (Adult, Older Adult)	Not Applicable	60	Other	Interventional	Allocation: N/A|Intervention Model: Single Group Assignment|Masking: None (Open Label)|Primary Purpose: Treatment
NCT02890121	Molecular Reclassification to Find Clinically Useful Biomarkers for Systemic Autoimmune Diseases:	2016	Marta Alarcon	Fundación Pública Andaluza Progreso y Salud	Rheumatoid arthritis, Scleroderma or systemic sclerosis, Primary Sjögren's syndrome, Systemic lupus erythematosus, Primary antiphospholipid syndrome, Mixed Connective Tissue Disease	Autoimmune	Diagnostic	Plasma and urine	2												Unspecified	Unspecified	1	study mentions "-omics" but does not specify if used for exosome analysis	Unspecified	1	Exosome Analysis	No			Yes		Multiple	No	No	PRECISESADS	Completed	No Results Available	Systemic Autoimmune Diseases		Gene expression in total Blood|Flow cytometry analysis to determine cell proportions in the total Blood mixture in all individuals.|Genotyping|Metabolite determination|Exosome isolation from Plasma and urine|Cytokine profile determination|routine autoantibodies in serum (Blood)|Gene methylation in total Blood	FundaciÃ³n PÃºblica Andaluza Progreso y Salud|UCB Biopharma S.P.R.L.|Atrys Health|National Research Council, Spain|Fondazione IRCCS Ca' Granda, Ospedale Maggiore Policlinico|Servicio CÃ¡ntabro de Salud|August Pi Sunyer Biomedical Research Institute|Karolinska Institutet|KU Leuven|Klinikum der UniversitÃ¤t KÃ¶ln|Hannover Medical School|Medical University of Vienna|Quartz Bio S.A.|Andaluz Health Se…	All	18 Years and older Â (Adult, Older Adult)		2006	Other|Industry	Observational	Observational Model: Cohort|Time Perspective: Prospective
NCT02890134	Molecular Reclassification to Find Clinically Useful Biomarkers for Systemic Autoimmune Diseases: Inception Cohort	2016	Marta Alarcon	Fundación Pública Andaluza Progreso y Salud	Rheumatoid arthritis, Scleroderma or systemic sclerosis, Primary Sjögren's syndrome, Systemic lupus erythematosus, Primary antiphospholipid syndrome, Mixed Connective Tissue Disease	Autoimmune	Diagnostic	Plasma and urine	2												Unspecified	Unspecified	1	study mentions "-omics" but does not specify if used for exosome analysis	Unspecified	1	Exosome Analysis	No			Yes		Belgium	No	No	PRECISESADSI	Completed	No Results Available	Systemic Autoimmune Diseases		Gene expression in total Blood|Flow cytometry analysis to determine cell proportions in the total Blood mixture in all individuals.|Genotyping|Metabolite determination|Exosome isolation from Plasma and urine|Cytokine profile determination|routine autoantibodies in serum (Blood)|Gene methylation in total Blood	FundaciÃ³n PÃºblica Andaluza Progreso y Salud|UCB Biopharma S.P.R.L.|Atrys Health|National Research Council, Spain|Fondazione IRCCS Ca' Granda, Ospedale Maggiore Policlinico|Servicio CÃ¡ntabro de Salud|August Pi Sunyer Biomedical Research Institute|Karolinska Institutet|KU Leuven|Klinikum der UniversitÃ¤t KÃ¶ln|Hannover Medical School|Medical University of Vienna|Quartz Bio S.A.|Andaluz Health Se…	All	18 Years and older Â (Adult, Older Adult)		215	Other|Industry	Observational	Observational Model: Cohort|Time Perspective: Prospective
NCT02890147	Molecular Reclassification to Find Clinically Useful Biomarkers for Systemic Autoimmune Diseases: Case-control	2016	Marta Alarcon	Fundación Pública Andaluza Progreso y Salud	Rheumatoid arthritis, Scleroderma or systemic sclerosis, Primary Sjögren's syndrome, Systemic lupus erythematosus, Primary antiphospholipid syndrome, Mixed Connective Tissue Disease	Autoimmune	Diagnostic	Plasma and urine	2												Unspecified	Unspecified	1	study mentions "-omics" but does not specify if used for exosome analysis	Unspecified	1	Exosome Analysis	No			Yes		Belgium	No	No	PRECISESADST	Completed	No Results Available	Healthy Subjects		Gene expression in total Blood|Flow cytometry analysis to determine cell proportions in the total Blood mixture in all individuals.|Genotyping|Metabolite determination|Exosome isolation from Plasma and urine|Cytokine profile determination|routine autoantibodies in serum (Blood)|Gene expression methylation in total Blood	FundaciÃ³n PÃºblica Andaluza Progreso y Salud|UCB Biopharma S.P.R.L.|Atrys Health|National Research Council, Spain|Fondazione IRCCS Ca' Granda, Ospedale Maggiore Policlinico|Servicio CÃ¡ntabro de Salud|August Pi Sunyer Biomedical Research Institute|Karolinska Institutet|KU Leuven|Klinikum der UniversitÃ¤t KÃ¶ln|Hannover Medical School|Medical University of Vienna|Quartz Bio S.A.|Andaluz Health Se…	All	18 Years and older Â (Adult, Older Adult)		649	Other|Industry	Observational	Observational Model: Cohort|Time Perspective: Prospective
NCT02890849	Clinical Research for the Consistency Analysis of PD-L1 in Cancer Tissue and Plasma Exosome	2016	Jianguo Sun	Xinqiao Hospital of Chongqing	lung cancer	Cancer	Diagnostic	Plasma	1												Unspecified	Unspecified	1	Unspecified	Unspecified	1	PDL-1 protein and mRNA in exosomes	No		"The match rate of PD-L1 protein expression in cancer tissue and PD-L1 mRNA expression in pExo"	Yes		China	No	No	RadImm01	Unknown status	No Results Available	NSCLC	Other: Liquid biopsy	The match rate of PD-L1 protein expression in cancer tissue and PD-L1 mRNA expression in pExo.|The match rate of PD-L1 protein expression and PD-L1 mRNA in tumor tissue.	Xinqiao Hospital of Chongqing	All	Child, Adult, Older Adult	Not Applicable	60	Other	Interventional	Allocation: N/A|Intervention Model: Single Group Assignment|Masking: None (Open Label)|Primary Purpose: Treatment
NCT02892734	Ipilimumab and Nivolumab in Treating Patients With Recurrent Stage IV HER2 Negative Inflammatory Breast Cancer	2016	Ricardo Costa, M.D., M.Sc.	Northwestern University	Breast Cancer	Cancer	Companion Diagnostic	Blood	1												Unspecified	Unspecified	1	exosome analysis	Unspecified	1	Cell-free tumor DNA and Immune Signature	No			No	Tertiary outcome, companion diagnostic	United States of America	Yes	Yes		Terminated	Has Results	HER2/Neu Negative|Recurrent Inflammatory Breast Carcinoma|Stage IV Breast Cancer|Stage IV Inflammatory Breast Carcinoma	Biological: Ipilimumab|Other: Laboratory Biomarker Analysis|Biological: Nivolumab	Progression Free Survival (PFS)|Overall Response Rate (ORR)|Clinical Benefit Rate (CBR)|Overall Survival (OS)|Number of Adverse Events of Nivolumab and Ipilimumab Combination Treatment	Northwestern University|Bristol-Myers Squibb|National Cancer Institute (NCI)	Female	18 Years and older Â (Adult, Older Adult)	Phase 2	3	Other|Industry|NIH	Interventional	Allocation: N/A|Intervention Model: Single Group Assignment|Masking: None (Open Label)|Primary Purpose: Treatment
NCT02921854	Detection of Circulating Biomarkers of Immunogenic Cell Death	2016	Dr. Dirk De Ruysscher	Maastricht Radiation Oncology	Lung Cancer	Cancer	Diagnostic	Serum	1												Unspecified	Unspecified	1	Unspecified	Unspecified	1	Anti-tumorigenic cytokines or chemokines in exosomes	No			Yes		Netherlands	No	No	ICD	Completed	No Results Available	Non Small Cell Lung Cancer	Other: Blood withdrawal	Changes of relative protein expression / derived exosomes, linked to ICD|Changes of lipid profile for Plasma / Plasma, linked to ICD|Changes of relative protein expression, linked to Th1/Th2 subsets	Maastricht Radiation Oncology|Universitaire Ziekenhuizen KU Leuven	All	18 Years and older Â (Adult, Older Adult)	Not Applicable	60	Other	Interventional	Allocation: N/A|Intervention Model: Single Group Assignment|Masking: None (Open Label)|Primary Purpose: Other
NCT02928432	SWITCH: Study of the Prednisone to Dexamethasone Change in mCRPC Patients Treated With Abiraterone	2016	N/A	Centro Nacional de Investigaciones Oncologicas CARLOS III	Prostate Cancer	Cancer	Companion Diagnostic	plasma	1												Unspecified	Unspecified	1	ddPCR for AR Alternative splicing	ddPCR	1	safety,biochemical measurements, Androgen receptor Alternative splicing transcripts from exosomes.	No			No	Secondary outcome, diagnostic value	Spain	No	No		Completed	No Results Available	Prostate Cancer	Drug: Steroids switch	To evaluate the percentage of PSA response in metastatic CRPC treated with AA + dexamethasone with biochemical and/or limited radiological progression.|To study time to biochemical (PSA) progression (>25% increase over PSA nadir value)in metastatic CRPC treated with AA + dexamethasone with biochemical and/or limited radiological progression.|To analyze the time to radiological progression in meta…	Centro Nacional de Investigaciones Oncologicas CARLOS III|Instituto de InvestigaciÃ³n BiomÃ©dica de MÃ¡laga (IBIMA).|FundaciÃ³n de investigaciÃ³n HM|Institute of Cancer Research, United Kingdom|University of Salamanca	Male	18 Years and older Â (Adult, Older Adult)	Phase 2	26	Other	Interventional	Allocation: N/A|Intervention Model: Single Group Assignment|Masking: None (Open Label)|Primary Purpose: Treatment
NCT02931045	Antiplatelet Therapy Effect on Extracellular Vesicles in Acute Myocardial Infarction	2016	Aleksandra Gasecka	Medical University of Warsaw	myocardial infarction	Cardiovascular	Companion Diagnostic	Unspecified	1												Unspecified	Unspecified	1	Flow cytometry	Flow cytometry	1	EV concentration, EV subpopulation concentration	Yes	Cell Source and Protein Expression	Concentration of fibrinogen, phasphatidulserine, endothelial cells or leukocyte derived EV by flow cytometry	Yes		Netherlands	Yes	No	AFFECT EV	Completed	Has Results	Myocardial Infarction	Drug: Ticagrelor|Drug: Clopidogrel	Concentration of Platelet Extracellular Vesicles/ml|Concentration of Extracellular Vesicles Exposing Fibrinogen|Concentration of Extracellular Vesicles Exposing Phosphatidylserine|Concentration of Extracellular Vesicles From Endothelial Cells|Concentration of Extracellular Vesicles From Leukocytes	Medical University of Warsaw|Academisch Medisch Centrum - Universiteit van Amsterdam (AMC-UvA)	All	18 Years and older Â (Adult, Older Adult)	Phase 4	60	Other	Interventional	Allocation: Randomized|Intervention Model: Parallel Assignment|Masking: Triple (Care Provider, Investigator, Outcomes Assessor)|Primary Purpose: Basic Science
NCT02935816	Localising Occult Prostate Cancer Metastases With Advanced Imaging TEchniques	2016	Shonit Punwani	University College, London	Prostate cancer	Cancer	Diagnostic	Blood	1												Unspecified	Unspecified	1	Unspecified	Unspecified	1	Unspecified for EVs, overall testing efficacy of MRI identification of metastasis and correlation with biomarkers	No			No	Keyword, outcome	United Kingdom	No	No	LOCATE	Unknown status	No Results Available	Prostate Cancer	Radiation: Whole body MRI	The investigator will measure and analyse sensitivity and specificity of WB-MRI compared to conventional multi-modality imaging for detection of regional lymph node distant metastasis.T|Interobserver agreement for WB-MRI: Per-site and per-nodal staging assessment will be done by two radiologists separately and then in consensus. Kappa agreement statistic will be tested for the level of agreement …	University College, London	Male	18 Years and older Â (Adult, Older Adult)		130	Other	Observational	Observational Model: Case-Only|Time Perspective: Prospective
NCT02957279	Dendritic Cells-Derived Exosomes in Human Sepsis	2016	Jianan Ren	Jinling Hospital	Sepsis	Infection	Diagnostic	Blood	1												Unspecified	Unspecified	1	Unspecified	Unspecified	1	Biomarkers	Yes	Cell source	Amount of dendritic cell-derived exosomes	Yes		China	No	No		Unknown status	No Results Available	Sepsis	Drug: Antibiotics	Amount of dendritic cell-derived exosomes|Compositions of microRNA in the dendritic cell-derived exosomes	Jinling Hospital, China	All	18 Years to 65 Years Â (Adult, Older Adult)		50	Other	Observational	Observational Model: Cohort|Time Perspective: Prospective
NCT02977468	Effects of MK-3475 (Pembrolizumab) on the Breast Tumor Microenvironment in Triple Negative Breast Cancer	2016	Eileen Connolly	Eileen Connolly	Breast Cancer	Cancer	Companion Diagnostic	Serum	1												Unspecified	Unspecified	1	Unspecified	Unspecified	1	Number of subjects with significant mean percent change in tumor-infiltrating lymphocytes (TILs)	No			No	Secondary outcome	United States of America	No	No	Pembro/IORT	Recruiting	No Results Available	Triple Negative Breast Cancer	Drug: Merck 3475 Pembrolizumab|Radiation: Intraoperative radiation therapy (IORT)	Number of subjects with significant mean percent change in TILs	Eileen Connolly|Merck Sharp & Dohme LLC|Columbia University	Female	21 Years to 80 Years Â (Adult, Older Adult)	Phase 1	15	Other|Industry	Interventional	Allocation: N/A|Intervention Model: Single Group Assignment|Masking: None (Open Label)|Primary Purpose: Treatment
NCT03027726	Prevention of Diabetes in Overweight/Obese Preadolescent Children	2017	IDOIA LABAYEN	University of the Basque Country (UPV/EHU)	Diabetes	Endocrine	Companion Diagnostic	Blood	1												Unspecified	Unspecified	1	MiSeq Illumina for miRNA	RNA-seq	1	miRNA expression	No			Yes		Spain	No	No	PREDIKID	Completed	No Results Available	Overweight Children With Type 2 Diabetes Risk	Behavioral: lifestyle and psycho-educational program|Other: Exercise plus lifestyle and psycho-educational program	Insulin resistance|microRNA expression in circulating exosomes and in blood peripheral mononuclear cells|Ectopic fat: pancreatic and liver fat accumulation|Total, abdominal and visceral adiposity|Anthropometry and blood pressure|Cardiorespiratory fitness|Carotid intima-media thickness|Inflammation and biochemical cardiovascular disease risk factors	University of the Basque Country (UPV/EHU)|Ministerio de EconomÃ­a y Competitividad, Spain|Universidad PÃºblica de Navarra	All	8 Years to 12 Years Â (Child)	Not Applicable	84	Other	Interventional	Allocation: Randomized|Intervention Model: Parallel Assignment|Masking: None (Open Label)|Primary Purpose: Treatment
NCT03031418	Clinical Evaluation of the 'ExoDx Prostate IntelliScore' (EPI)	2017	Roger Tun	Exosome Diagnostics, Inc.	Prostate cancer	Cancer	Diagnostic	Urine	1												Ultrafiltration centrifugation	Ultracentrifugation	1	EV mRNA qRT-PCR for sequences ERG, PCA3, SPDEF	qRT-PCR	1	Correlation between EV readouts and prostate biopsies, impact of results on the decision to biopsy	No			Yes		United States of America	No	No		Completed	No Results Available	Cancer of Prostate	Diagnostic Test: ExoDx Prostate Intelliscore	Confirm performance of the ExoDx Prostate IntelliScore	Exosome Diagnostics, Inc.	Male	50 Years and older Â (Adult, Older Adult)		532	Industry	Observational	Observational Model: Cohort|Time Perspective: Prospective
NCT03032913	Diagnostic Accuracy of Circulating Tumor Cells (CTCs) and Onco-exosome Quantification in the Diagnosis of Pancreatic Cancer - PANC-CTC	2017	Etienne BUSCAIL	University Hospital, Bordeaux	Pancreatic Cancer	Cancer	Diagnostic	Plasma	1												Unspecified	Unspecified	1	Flow cytometry	Flow cytometry	1	Number of GPC1+ EVs, qualities of	Yes	Protein Expression	(Concentration) GPC1+ EVs (cancer EVs)	Yes		France	No	No	PANC-CTC	Completed	No Results Available	Pancreatic Ductal Adenocarcinoma (PDAC)	Procedure: Blood samples|Procedure: Portal vein Blood sample	Step 1: sensitivity of CTC detection with 3 methods in cell spiking experiments|Step 2: diagnostic accuracy of the best CTC detection method and onco-exosome quantification for pancreatic adenocarcinoma diagnosis.|Step 1: reproducibility of CTC detection with the 3 methods|Step 2: correlation between CTCs presence and numbers or onco-exosome concentration with clinical and biological parameters a…	University Hospital, Bordeaux	All	18 Years and older Â (Adult, Older Adult)		52	Other	Observational	Observational Model: Cohort|Time Perspective: Prospective
NCT03034265	New Biomarkers and Difficult-to-treat Hypertension	2017	Jürgen Bohlender	University Hospital Inselspital	Hypertension	Cardiovascular	Diagnostic	Urine	1												Unspecified	Unspecified	1	concentration of exosomal Na channel proteins by Western blot	Western Blot	1	concentration of Ang peptides and exosomal Na channel proteins, Plasma renin and aldosterone	No		"Urinary concentration of exosomal Na channel proteins"	Yes		Switzerland	No	No		Completed	No Results Available	Hypertension		Plasma concentration of Ang peptides|Urinary concentration of exosomal Na channel proteins|24h urinary Na excretion|Plasma renin concentration|Plasma aldosterone concentration|Repeatability of Ang peptide and urinary exosomal Na channel concentrations under spontaneous vs. standardized laboratory conditions.	University Hospital Inselspital, Berne|University of Zurich	All	18 Years and older Â (Adult, Older Adult)		24	Other	Observational	Observational Model: Cohort|Time Perspective: Prospective
NCT03049202	BROnchoalveolar Investigations of Never-smokers With Chronic Obstruction From the Swedish CardioPulmonary bioImage Study	2017	Dr. Magnus Skold	Karolinska Institutet	Chronic obstuctive pulmonary disease	Respiratory	Diagnostic	Unspecified	1												Unspecified	Unspecified	1	Unspecified	Unspecified	1	Unspecified. mRNA, miRNA, proteomes, metabolomes and lipid mediators for lung cells, which includes exosomes.	No			No	Keyword	Sweden	No	No	BRONCOSCAPIS	Recruiting	No Results Available	Chronic Obstructive Pulmonary Disease|Emphysema|Chronic Bronchitis|Airway Obstruction|Smoking, Tobacco|Gender		Forced expiratory volume in 1 second (FEV1)|Emphysema, as shown on chest CT scan|Airway wall thickness on chest CT scan|COPD status (COPD participants versus control group participants) based on GOLD criteria|COPD status (COPD participants versus control group participants) based on GLI criteria|Molecular phenotypes of never-smoker COPD group(s) as compared to control groups	Karolinska Institutet|Swedish Heart Lung Foundation|Lund University|GÃ¶teborg University|Linkoeping University|Uppsala University|UmeÃ¥ University|Karolinska University Hospital|Lund University Hospital|Sahlgrenska University Hospital, Sweden|University Hospital, Linkoeping|Uppsala University Hospital|University Hospital, UmeÃ¥|Region Stockholm	All	50 Years to 68 Years Â (Adult, Older Adult)		1000	Other	Observational	Observational Model: Cohort|Time Perspective: Cross-Sectional
NCT03083678	Afatinib in Locally Advanced and Metastatic Chordoma	2017	AJ Gelderblom	Leiden University Medical Center	Bone Cancer	Cancer	Companion Diagnostic	Blood	1												Unspecified	Unspecified	1	PCR of circulating EVs	PCR	1	Physiological index, biochemical measurements, and safety	No			No	Tertiary outcome	Multiple	No	No		Active, not recruiting	No Results Available	Chordoma	Drug: Afatinib	Median PFS according to RECIST 1.1 criteria on afatinib treatment (first-line cohort)|Median PFS according to RECIST 1.1 criteria on afatinib treatment (second or later line cohort)|Quality of life assessment by EORTC QLC-30 questionnaire.|Quality of life assessment by Brief pain inventory short form|Growth modulation index.|Toxicity determined by CTCAE v 4.03 criteria|Overall survival.	Leiden University Medical Center|Chordoma Foundation|Boehringer Ingelheim	All	18 Years and older Â (Adult, Older Adult)	Phase 2	43	Other|Industry	Interventional	Allocation: N/A|Intervention Model: Single Group Assignment|Masking: None (Open Label)|Primary Purpose: Treatment
NCT03096340	Safety and Pharmacokinetic Study of IT-141 in Monotherapy in Patients With Advanced Cancer	2017	Minal Barve and Kit Wong	Intezyne Technologies, Inc.	Cancer	Cancer	Companion Diagnostic	Unspecified	1												Unspecified	Unspecified	1	unspecified	Unspecified	1	MTD, PK, PD of IT-141/ safety and survival	No			No	Tertiary outcome, companion diagnostic ("presence of exosomes")	United States of America	No	Yes		Terminated	No Results Available	Cancer|Neoplasms|Tumors|Refractory Solid Tumors|Recurrent Solid Tumors	Drug: IT-141	Maximum tolerated dose of IT-141 administered once every 2 weeks in patients with refractory solid tumors|Adverse event profiles according to the Common Toxicity Criteria for Adverse Events (CTCAE, ver. 4.03)|Objective response rate based on RECIST|Area under the plasma concentration versus time curve (AUC) of SN-38 and SN-38G|Maximum plasma concentration (Cmax) of SN-38 and SN-38G|Time to Cmax (…	Intezyne Technologies, Inc.	All	18 Years and older Â (Adult, Older Adult)	Phase 1	10	Industry	Interventional	Allocation: N/A|Intervention Model: Single Group Assignment|Masking: None (Open Label)|Primary Purpose: Treatment
NCT03102268	ncRNAs in Exosomes of Cholangiocarcinoma	2017	Lin Miao	The Second Hospital of Nanjing Medical University	Bile Duct Cancer	Cancer	Diagnostic	Plasma	1												Unspecified	Unspecified	1	Unspecified	Unspecified	1	Exosome non-coding RNAs	No		"Characterization of the ncRNAs in tumor derived exosomes"	Yes		China	No	No		Unknown status	No Results Available	Cholangiocarcinoma|Benign Biliary Stricture		Characterization of the ncRNAs|Overall survival|Progression-free survival	The Second Hospital of Nanjing Medical University	All	18 Years and older Â (Adult, Older Adult)		80	Other	Observational	Observational Model: Cohort|Time Perspective: Prospective
NCT03106246	Circulating Extracellular Vesicles Released by Human Islets of Langerhans	2017	Steven Paraskevas	McGill University Health Centre	Diabetes mellitus	Endocrine	Diagnostic	Plasma	1												Unspecified	Unspecified	1	Flow cytometry	Flow cytometry	1	Biomarkers	Yes	Cell Source and Protein Expression	islet-specific antigens such as GAD65 and ZnT8 by single-particle flow cytometry	Yes		Canada	No	No		Unknown status	No Results Available	Type1 Diabetes Mellitus|Type2 Diabetes|Islet Cell Transplantation		Determine the levels of circulating EVs|Determine whether these EVs contain islet-specific antigens|Mutivariate analysis will be performed with patient parameters and EV parameters	McGill University Health Centre/Research Institute of the McGill University Health Centre|CHU de Quebec-Universite Laval	All	18 Years and older Â (Adult, Older Adult)		100	Other	Observational	Observational Model: Cohort|Time Perspective: Prospective
NCT03108677	Circulating Exosome RNA in Lung Metastases of Primary High-Grade Osteosarcoma	2017	Yuhui Shen	Ruijin Hospital	Bone Cancer	Cancer	Diagnostic	Blood	1												Unspecified	Unspecified	1	NGS	NGS	1	RNA content and mutations in EVs associated with lung metastasis	No			Yes		China	No	No		Unknown status	No Results Available	Lung Metastases|Osteosarcoma	Other: Blood samples	Differences in the levels and mutations of circulating exosome RNA from patients with or without lung metastasis.|Differences in the classic cell signal pathway mutations of circulating exosome RNA from patients with or without lung metastasis.|Differences in the therapeutic targets mutations of circulating exosome RNA from patients with or without lung metastasis.|The correlation between circula…	Ruijin Hospital	All	12 Years to 60 Years Â (Child, Adult)		40	Other	Observational	Observational Model: Cohort|Time Perspective: Prospective
NCT03109847	Metformin Hydrochloride in Mitigating Side Effects of Radioactive Iodine Treatment in Patients With Differentiated Thyroid Cancer	2017	Dr. Joseph Curry	Sidney Kimmel Cancer Center at Thomas Jefferson University	thyroid cancer	Cancer	Companion Diagnostic	Serum and saliva	2												Unspecified	Unspecified	1	Unspecified	Unspecified	1	Unspecified	No			Yes		United States of America	No	No		Active, not recruiting	No Results Available	Thyroid	Drug: Metformin Hydrochloride|Other: Radioactive Iodine|Other: Placebo	Complete blood count|serum (blood) and salivary exosome profile|Incidence of adverse events assessed by National Cancer Institute Common Terminology Criteria for Adverse Events version 4.0|Xerostomia assessed by modified Vanderbilt Head and Neck Cancer Symposium Survey (version 2.0)|Xerophthalmia assessed by modified Vanderbilt Head and Neck Cancer Symposium Survey (version 2.0)|Dysgeusia assesse…	Sidney Kimmel Cancer Center at Thomas Jefferson University|Thomas Jefferson University	All	18 Years to 90 Years Â (Adult, Older Adult)	Phase 2	13	Other	Interventional	Allocation: Randomized|Intervention Model: Parallel Assignment|Masking: Double (Participant, Care Provider)|Primary Purpose: Supportive Care
NCT03109873	Metformin Hydrochloride in Affecting Cytokines and Exosomes in Patients With Head and Neck Cancer	2017	Adam Luginbuhl	Sidney Kimmel Cancer Center at Thomas Jefferson University	Head and neck cancer	Cancer	Companion Diagnostic	Unspecified	1												Unspecified	Unspecified	1	Unspecified	Unspecified	1	EV profile	No			Yes		United States of America	Yes	No		Completed	Has Results	Larynx|Lip|Oral Cavity|Pharynx	Radiation: External Beam Radiation Therapy|Drug: Metformin Hydrochloride|Other: Placebo	Cytokine/Chemokine Profile|Mucositis Assessed Using WHO Classification|Objective Response Rate|Exosome Profile|Incidence of Toxicities	Sidney Kimmel Cancer Center at Thomas Jefferson University|Thomas Jefferson University	All	18 Years to 90 Years Â (Adult, Older Adult)	Early Phase 1	9	Other	Interventional	Allocation: Randomized|Intervention Model: Parallel Assignment|Masking: Double (Participant, Outcomes Assessor)|Primary Purpose: Supportive Care
NCT03202212	Effect of Mixed On-line Hemodiafiltration on Circulating Markers of Inflammation and Vascular Dysfunction	2017	Azienda Ospedaliera Città della Salute e della Scienza di Torino	Azienda Ospedaliera Città della Salute e della Scienza di Torino	Kidney Failure	Kidney	Companion Diagnostic	plasma	1												Unspecified	Unspecified	1	quantitative real-time PCR for miRNA	qRT-PCR	1	Quantitative micro-RNA changes in EVs, inflammatory markers	No			Yes		Italy	No	No		Completed	No Results Available	Chronic Kidney Failure|Dialysis Related Complication	Procedure: mixed on-line hemodiafiltration|Procedure: High flux bicarbonate dialysis	RNA content of circulating particles|Circulating inflammatory markers	Azienda Ospedaliera CittÃ della Salute e della Scienza di Torino	All	18 Years and older Â (Adult, Older Adult)	Phase 1|Phase 2	30	Other	Interventional	Allocation: Randomized|Intervention Model: Parallel Assignment|Masking: None (Open Label)|Primary Purpose: Prevention
NCT03203512	Fish Oil-derived N-3 Polyunsaturated Fatty Acids and Extracellular Vesicles	2017	Parveen Yaqoob	University of Reading	Cardiovascular disease	Cardiovascular	Companion Diagnostic	plasma	1												SEC	SEC	1	NTA, flow cytometry, in vitro assays (pro-thrombotic acitivty, platelet activation, fluorescence confocal microscopy (CFM), gas chromatography for lipid analysis	NTA and flow cytometry and in vitro function and gas chromatography	4	Biomarkers	Yes	Cell Source and Protein Expression	Tumor-related EVs, "Evaluation of tumor-related EVs " " comparing EVs level" using SIMOA	Yes		United Kingdom	Yes	No	HI-FIVE	Unknown status	No Results Available	Extracellular Vesicles; Generation and Function	Dietary Supplement: Fish oil capsules|Dietary Supplement: High-oleic safflower oil capsules	Concentrations of total circulating EVs in platelet-free plasma (PFP) detected by flow cytometry|Concentrations of total circulating EVs in platelet-free plasma (PFP) detected by nanoparticle tracking analysis (NTA)|Pro-thrombotic activities of circulating EVs in PFP|Characterisation of circulating EVs in PFP and serum (blood) detected by fluorescence flow cytometry|Characterisation of circulatin…	University of Reading|Biotechnology and Biological Sciences Research Council	All	40 Years to 70 Years Â (Adult, Older Adult)	Not Applicable	40	Other	Interventional	Allocation: Randomized|Intervention Model: Crossover Assignment|Masking: Triple (Participant, Investigator, Outcomes Assessor)|Primary Purpose: Prevention
NCT03217266	Navtemadlin and Radiation Therapy in Treating Patients With Soft Tissue Sarcoma	2017	Meng X Welliver	National Cancer Institute (NCI)	Sarcoma	Cancer	Companion Diagnostic	Unspecified	1												Unspecified	Unspecified	1	NGS (NGS)	NGS	1	DNA/RNA expression in exosome by NGS (NGS) / safety, survival, tumor size	No			No	Tertiary outcome	United States of America	No	No		Active, not recruiting	No Results Available	Resectable Soft Tissue Sarcoma|Soft Tissue Sarcoma	Drug: Navtemadlin|Radiation: Radiation Therapy	Maximum tolerated dose/recommended phase 2 dosage|Percent of necrosis in final surgical resection specimen|Pathologic complete response in final surgical resection specimen|Local failure|Disease free survival|Overall survival|Serial serum (blood) macrophage inhibitory cytokine-1 levels|AMG 232 (KRTI-232) exposure-response relationships	National Cancer Institute (NCI)|NRG Oncology	All	18 Years and older Â (Adult, Older Adult)	Phase 1	46	NIH|Other	Interventional	Allocation: Non-Randomized|Intervention Model: Sequential Assignment|Masking: None (Open Label)|Primary Purpose: Treatment
NCT03222986	Sepsis-damaged Organs-double-markers Identification of Organ Failure Using Fluorescent Nanoparticle Tracking Analysis	2017	Wen-Lin Su	Taipei Tzu Chi Hospital	Sepsis	Infection	Diagnostic	Blood and urine	2												Magnetic beads purification	Microbeads	1	2D gel electrophoresis, MALDI-TOF, bioinformatics, Western blotting, NTA	mass spectrometry and Western blot and NTA	3	Ubiquitination-autophagy-apoptosis biomarkers in exosomes, NTA results, cytokine analysis	Yes	Protein Expression	NTA double markers identification will be a smart method to understand the exosome (specifically mentions EV subpopulations, and in previous work used fluorescent NTA for protein identificaiton)	Yes		Taiwan	No	No		Completed	No Results Available	Sepsis With Multiple Organ Dysfunction (MOD)		Ubiquitination-autophagy-apoptosis biomarkers in exosomes will be detected and correlated to specific organ failure in sepsis|The inflammatory process also will be validated by cytokines analysis.|NTA double markers identification will be a smart method to understand the exosome subpopulations.	Taipei Tzu Chi Hospital, Buddhist Tzu Chi Medical Foundation	All	20 Years to 99 Years Â (Adult, Older Adult)		60	Other	Observational	Observational Model: Cohort|Time Perspective: Prospective
NCT03227055	Cardiovascular Comorbidity in Children With Chronic Kidney Disease	2017	Chang Gung Memorial Hospital	Chang Gung Memorial Hospital	Kidney Disease	Kidney	Diagnostic	Urine	1												Unspecified	Unspecified	1	EV miRNA	Unspecified	1	Hypertension	No			No	Keyword	Taiwan	No	No		Unknown status	No Results Available	Childhood Chronic Kidney Disease		Hypertension	Chang Gung Memorial Hospital	All	3 Years to 18 Years Â (Child, Adult)		155	Other	Observational	Observational Model: Cohort|Time Perspective: Prospective
NCT03228277	Olmutinib Trial in T790M (+) NSCLC Patients Detected by Liquid Biopsy Using BALF Extracellular Vesicular DNA	2017	Kye Young Lee	Konkuk University Medical Center	lung cancer	Cancer	Companion Diagnostic	Alveolar lavage	1												Unspecified	Unspecified	1	Unspecified	Unspecified	1	EV DNA	No			Yes		Republic of Korea	No	No		Completed	No Results Available	Non Small Cell Lung Cancer	Drug: Olmutinib	Objective response rate (ORR)|Disease control rate (DCR)|Progression-free survival (PFS)	Konkuk University Medical Center|Hanmi Pharmaceutical Company Limited	All	19 Years and older Â (Adult, Older Adult)	Phase 2	25	Other|Industry	Interventional	Allocation: N/A|Intervention Model: Single Group Assignment|Masking: None (Open Label)|Primary Purpose: Treatment
NCT03230019	Two-Lumen Catheterization For Lung Wedge Resection	2017	Wen-Zhao Zhong, Ph.D	Wen-zhao ZHONG	Lung resection	Respiratory	Diagnostic	plasma	1												Unspecified	Unspecified	1	Unspecified	Unspecified	1	diagnostic value and molecular characteristics of plasma exosome-derived miRNAs	No			No	Tertiary outcome, diagnostic value	China	No	No		Unknown status	No Results Available	Thoracic Surgery, Video-Assisted	Procedure: chest tube|Procedure: two-lumen catheterization|Device: two-lumen catheter	Postoperative adverse event incidence rate|Length of post-operative hospital stay|Rate of post-operative related complications|Postoperative pneumoderm incidence rate|The time of post-operative extubation|Postoperative pulmonary function recovery|Postoperative pain score|Postoperative wound satisfaction	Wen-zhao ZHONG|Guangdong Provincial People's Hospital|GuangdongPPH	All	18 Years and older Â (Adult, Older Adult)	Not Applicable	96	Other	Interventional	Allocation: Randomized|Intervention Model: Parallel Assignment|Masking: None (Open Label)|Primary Purpose: Treatment
NCT03235687	Decision Impact Trial of the ExoDx Prostate (IntelliScore)	2017	Ronald F Tutrone	Exosome Diagnostics, Inc.	prostate cancer	Cancer	Diagnostic	Urine	1												Unspecified	Unspecified	1	ExoDx Prostate(IntelliScore) (EPI)	qRT-PCR	1	Ability of ExoDx Prostate(IntelliScore) (EPI) to reduce the number of initial prostate biopsies	No			Yes		United States of America	No	No		Active, not recruiting	No Results Available	Cancer of the Prostate	Diagnostic Test: ExoDx Prostate (IntelliScore)	Evaluate performance of the ExoDx Prostate(IntelliScore)	Exosome Diagnostics, Inc.|CareFirst BlueCross BlueShield|Chesapeake Urology Research Associates	Male	50 Years and older Â (Adult, Older Adult)	Not Applicable	1000	Industry|Other	Interventional	Allocation: Randomized|Intervention Model: Parallel Assignment|Masking: Triple (Participant, Care Provider, Investigator)|Primary Purpose: Screening
NCT03236675	Detection of Either the EML4-ALK Gene Rearrangements or the T790M EGFR Mutation in the Plasma of Advanced NSCLC Patients	2017	Roger Tun	Exosome Diagnostics, Inc.	lung cancer	Cancer	Diagnostic	Plasma	1												Unspecified	Unspecified	1	Unspecified	Unspecified	1	EML4-ALK fusion transcripts and T790M EGFR mutations	No			Yes		United States of America	No	No		Active, not recruiting	No Results Available	Carcinoma, Non-Small-Cell Lung		ALK mutation by tissue assay.|T790M EGFR mutation by tissue assay	Exosome Diagnostics, Inc.	All	18 Years and older Â (Adult, Older Adult)		60	Industry	Observational	Observational Model: Cohort|Time Perspective: Prospective
NCT03236688	Detection of ARv7 in the Plasma of Men With Advanced Metastatic Castrate Resistant Prostate Cancer (MCRP)	2017	Roger Tun	Exosome Diagnostics, Inc.	Prostate cancer	Cancer	Companion Diagnostic	Blood	1												Unspecified	Unspecified	1	Unspecified	Unspecified	1	EV mRNA splice variants, cfDNA	No			Yes		United States of America	No	No		Suspended	No Results Available	Metastatic Castrate Resistant Prostate Cancer		Detection of ARv7 splice variant in the circulation of MCRPC patients. PSA response rate in ARv7 positive patients.|Detection of ARv7 splice variant in the circulation of MCRPC patients. PSA response rate in ARv7 negative patients.	Exosome Diagnostics, Inc.|Yale University	Male	18 Years and older Â (Adult, Older Adult)		30	Industry|Other	Observational	Observational Model: Cohort|Time Perspective: Prospective
NCT03249532	Effect of Dialysis Techniques on Blood Pressure and Cardiac Function During Dialysis	2017	Muriel PC Grooteman	Amsterdam UMC	Renal Disease	Kidney	Companion Diagnostic	blood	1												Unspecified	Unspecified	1	Unspecified	Unspecified	1	intradialytic hypotension, physiological index and biocgemical index	No			No	Tertiary outcome, companion diagnostic	Netherlands	No	No	HOLLANT	Completed	No Results Available	End Stage Renal Disease (ESRD)|Hemodialysis|Hemodiafiltration|Intradialytic Hypotension|Diastolic Dysfunction	Device: standard hemodialysis|Device: cool hemodialysis|Device: low volume hemodiafiltration|Device: high volume hemodiafiltration	intradialytic hypotension|diastolic dysfunction during treatment	Amsterdam UMC, location VUmc|Niercentrum aan de Amstel, Amstelveen, Netherlands|B.Braun Avitum AG	All	18 Years and older Â (Adult, Older Adult)	Not Applicable	40	Other|Industry	Interventional	Allocation: Randomized|Intervention Model: Crossover Assignment|Masking: Single (Outcomes Assessor)|Primary Purpose: Treatment
NCT03250078	A Pancreatic Cancer Screening Study in Hereditary High Risk Individuals	2017	Richard Frank, MD	Nuvance Health	Pancreatic cancer	Cancer	Diagnostic	Serum	1												Unspecified	Unspecified	1	Unspecified	Unspecified	1	Unspecified, looking for indicators of pancreatic cancer including ctDNA	No			No	Secondary outcome, biobank	United States of America	No	No		Recruiting	No Results Available	Pancreatic Neoplasms	Diagnostic Test: MRI/MRCP	Early Stage Pancreatic Cancer or Precursor Lesions|Serial Pancreatic MRI Screening|serum (Blood) Bio-bank	Nuvance Health	All	50 Years to 90 Years Â (Adult, Older Adult)		100	Other	Observational	Observational Model: Cohort|Time Perspective: Prospective
NCT03255408	Cerebral Blood Flow and Ventilatory Responses During Sleep in Normoxia and Intermittent Hypoxia	2017	Marc Poulin	University of Calgary	Obstructive Sleep Apnea	Respiratory	Companion Diagnostic	Blood	1												Unspecified	Unspecified	1	Unspecified	Unspecified	1	Changed in vascular biomarkers	No			No	Secondary outcome, companion diagnostic	Canada	No	No		Unknown status	No Results Available	Obstructive Sleep Apnea of Adult|Hypoxia, Brain|Sleep Apnea|Sleep Disorder|Stroke|Blood Pressure|Endothelial Dysfunction|Oxidative Stress	Drug: Drug Lowering Cerebral Blood Flow (CBF) and Normoxia Sleep|Drug: Drug Lowering CBF and Intermittent Hypoxia Sleep|Drug: Placebo and Normoxia Sleep|Drug: Placebo and Intermittent Hypoxia Sleep	Changes in cerebral Blood flow and ventilatory chemoreflexes|Cerebral Blood flow responses and ventilatory chemoreflexes during sleep|Changes in reactive oxygen species and vascular biomarkers	University of Calgary	All	18 Years to 45 Years Â (Adult)	Phase 1|Phase 2	12	Other	Interventional	Allocation: Randomized|Intervention Model: Crossover Assignment|Masking: Double (Participant, Investigator)|Primary Purpose: Basic Science
NCT03260179	Study to Evaluate the Safety, Preliminary Efficacy and Pharmacokinetics of 3810	2017	Qin Shu kui, MD AND Hua Hai qing, MD	Haihe Biopharma Co., Ltd.	Colorectal Cancer	Cancer	Companion Diagnostic	plasma	1												Unspecified	Unspecified	1	Unspecified	Unspecified	1	content of growth factor such as INFγ and cMyc	No			No	Tertiary outcome, companion diagnostic	China	No	No		Unknown status	No Results Available	Advanced Solid Tumor|Advanced/Metastatic Colorectal Cancer	Drug: AL3810	AE|ORR|AUC|Cmax|DoR|DCR|PFS	Haihe Biopharma Co., Ltd.|Shanghai Institute of Materia Medica, Chinese Academy of Sciences	All	18 Years to 70 Years Â (Adult, Older Adult)	Phase 1	60	Industry|Other	Interventional	Allocation: Randomized|Intervention Model: Parallel Assignment|Masking: None (Open Label)|Primary Purpose: Treatment
NCT03262311	Pimo Study: Extracellular Vesicle-based Liquid Biopsy to Detect Hypoxia in Tumours	2017	Navita Somaiah	Institute of Cancer Research, United Kingdom	Cancer	Cancer	Diagnostic	Blood	1												Unspecified	Unspecified	1	Pimonidazole stain	Histology	1	Detectable pimonidazole staining in EVs collected from pts	No			Yes		United Kingdom	No	No		Completed	No Results Available	Cancer	Other: Hypoxia marker	Detectable pimonidazole staining	Institute of Cancer Research, United Kingdom	All	18 Years and older Â (Adult, Older Adult)	Not Applicable	21	Other	Interventional	Allocation: N/A|Intervention Model: Single Group Assignment|Masking: None (Open Label)|Primary Purpose: Basic Science
NCT03264976	Role of the serum (Blood) Exosomal miRNA in Diabetic Retinopathy (DR)	2017	Kun Liu	Shanghai General Hospital	Diabetic retinopathy	Ocular	Diagnostic	Serum	1												Unspecified	Unspecified	1	RNA-seq	RNA-seq	1	exosomal miRNA in serum (Blood) samples	No			Yes		China	No	No		Not yet recruiting	No Results Available	Diabetic Retinopathy	Diagnostic Test: hematological examination, ophthalmic examination	exosomal miRNAs in serum (Blood) samples	Shanghai General Hospital, Shanghai Jiao Tong University School of Medicine	All	19 Years and older Â (Adult, Older Adult)		200	Other	Observational	Observational Model: Case-Control|Time Perspective: Prospective
NCT03267160	A Study of Exosome Proteomics and Hemodynamics in Sepsis	2017	Wen-Lin Su	Taipei Tzu Chi Hospital, Buddhist Tzu Chi Medical Foundation	Sepsis	Infection	Diagnostic	Blood and urine	2												Sucrose-gradient	Density-gradient	1	Magnetic bead purification, MALDI-TOF, 2D gel electrophoresis, Western blot, NTA	Mass spectrometry and Western blot and NTA and 2D gel electrophoresis	4	Autophagy and apoptosis biomarkers	No			Yes		Taiwan	No	No		Completed	No Results Available	Hemodynamic Instability|Autophagy	Diagnostic Test: Hemodynamic parameters	Change of hemodynamic parameters (heart contractility: CFI)|Change of hemodynamic parameters (preload: GEDI)|Change of hemodynamic parameters (afterload: SVRI)|Change of hemodynamic parameters (fluid responsiveness: SVV)|Change of hemodynamic parameters (lung water: ELWI)|Change of hemodynamic parameters (lung permeability: PVPI)|Autophagy biomarkers in exosomes: LC3II (Western blots)|Autophagy b…	Taipei Tzu Chi Hospital, Buddhist Tzu Chi Medical Foundation	All	20 Years to 99 Years Â (Adult, Older Adult)		30	Other	Observational	Observational Model: Cohort|Time Perspective: Prospective
NCT03275363	The University of Hong Kong Neurocognitive Disorder Cohort	2017	Joseph SK Kwan, MD	The University of Hong Kong	Cognitive Impairment, Alzheimer's Dementia, Age-related Cognitive Decline	Neurological	Diagnostic	Blood	1												Unspecified	Unspecified	1	Unspecified	Unspecified	1	Exosome analysis	No			No	Keyword, companion diagnostic	Hong Kong	No	No		Unknown status	No Results Available	Neurocognitive Disorder|Mild Cognitive Impairment|Alzheimer Dementia|Vascular Dementia|Age-related Cognitive Decline	Diagnostic Test: Neurocognitive battery|Diagnostic Test: MRI|Biological: Blood tests|Diagnostic Test: EEG with event-related potential (ERP)|Diagnostic Test: Amyloid PET CT	Cognitive decline|Functional decline|Neuropsychiatric decline|Quality of life decline|Change in cognitive impairment status	The University of Hong Kong|Dementias Platform UK	All	65 Years and older Â (Older Adult)		500	Other	Observational	Observational Model: Cohort|Time Perspective: Prospective
NCT03280576	Validation of Progranulin as a Biomarker for Sepsis	2017	Gustav Schelling	Ludwig-Maximilians	Sepsis	Infection	Diagnostic	Blood	1												Unspecified	Unspecified	1	miRNA expression levels	Unspecified	1	Change in progranulin Plasma concentrations and miRNA expression levels	No			No	Secondary outcome, companion diagnostic	Germany	No	No	PROGRANULIN	Completed	No Results Available	Sepsis		Change in progranulin Plasma concentrations during ICU - therapy|Change in miRNA expression levels in exosomes, serum (Blood) and Blood cells during ICU - therapy	Ludwig-Maximilians - University of Munich|City of Munich	All	18 Years and older Â (Adult, Older Adult)		556	Other	Observational	Observational Model: Cohort|Time Perspective: Prospective
NCT03317080	Dynamic Monitoring Circulating Tumor DNA in Surgical Patients With Lung Cancer	2017	Dr. Lunxu Liu	West China Hospital	Lung cancer	Cancer	Diagnostic	Blood	1												Unspecified	Unspecified	1	Unspecified	Unspecified	1	Unspecified, likely tumor biomarkers	No			No	Keyword	China	No	No	LUNGCA	Active, not recruiting	No Results Available	Lung Cancer		recurrence-free survival|overall survival|heterogeneity of lung cancer	West China Hospital|GeneCast Biotechnology Co., Ltd.|Sichuan Provincial People's Hospital	All	Child, Adult, Older Adult		400	Other|Industry	Observational	Observational Model: Cohort|Time Perspective: Prospective
NCT03334708	A Study of Blood Based Biomarkers for Pancreas Adenocarcinoma	2017	Memorial Sloan Kettering Cancer Center	Memorial Sloan Kettering Cancer Center	Pancreatic cancer	Cancer	Diagnostic	Blood	1												Unspecified	Unspecified	1	Unspecified	Unspecified	1	Exosomal biomarkers of pancreatic cancer	No			No	Diagnostic value, keyword	Multiple	No	No		Recruiting	No Results Available	Pancreatic Cancer|Pancreatic Diseases|Pancreatitis|Pancreatic Cyst	Diagnostic Test: Blood Draw|Diagnostic Test: Tumor Tissue Collection|Diagnostic Test: Cyst Fluid	Change in biomarkers to determine sensitivity and specificity of the assay to diagnose early stage pancreatic cancer	Memorial Sloan Kettering Cancer Center|Sheba Medical Center|Weill Medical College of Cornell University|Weizmann Institute of Science	All	18 Years and older Â (Adult, Older Adult)		700	Other	Observational	Observational Model: Case-Control|Time Perspective: Prospective
NCT03372174	Maintaining Mechanical Ventilation During Cardiopulmonary Bypass for Cardiac Surgery	2017	Jean-Marc TADIE	Rennes University Hospital	Cardiopulmonary Bypass	Cardiovascular	Companion Diagnostic	Unspecified	1												Unspecified	Unspecified	1	Unspecified	Unspecified	1	Quantity of extracellular vesicles (EV)	No			No	Secondary outcome, companion diagnostic	France	No	No	VECAR	Completed	No Results Available	Cardiopulmonary Bypass	Device: Maintaining mechanical ventilation during surgery|Device: Absence of mechanical ventilation during surgery	Incidence of postoperative infections|Expression of human leukocyte antigen-DR antigen (HLA-DR)|Plasmatic concentration of interleukin 10 (IL10)|Indoleamine 2,3-Dioxygenase (IDO) activity|Proportion of myeloid-derived suppressor cells (MDSCs)|Plasmatic concentration of interleukin 6 (IL-6)|Quantity of extracellular vesicles (EV)|Occurrence of lymphopenia|Duration of antibiotic treatment|Mortality…	Rennes University Hospital	All	18 Years and older Â (Adult, Older Adult)	Not Applicable	1401	Other	Interventional	Allocation: Randomized|Intervention Model: Parallel Assignment|Masking: Single (Participant)|Primary Purpose: Prevention
NCT03381482	Ectosomes, New Biomarkers of Tau Pathology?	2017	Vincent DERAMECOURT	University Hospital, Lille	Alzheimer's disease	Neurological	Diagnostic	CSF	1												Unspecified	Unspecified	1	ELISA, Nanosight, fluorescence microscopy	ELISA and NTA	2	Tau protein levels in EVs	Yes	Protein Expression	% Tau Positive by fluorescence NTA	Yes		France	No	No	ECTAUSOME	Unknown status	No Results Available	Alzheimer Disease	Diagnostic Test: CSF drawing during spinal anaesthesia|Diagnostic Test: Fasting Blood sample|Diagnostic Test: Lumbar puncture	Presence of Tau in extracellular vesicles in CSF|The ratio of free Tau/vesicular Tau for all groups will be assessed with samples obtained during the visit.|The presence of clusters of the epigenetic markers H3K9me3 in nuclei of peripheral Blood mononuclear cells for all groups will be assessed with samples obtained during the visit.	University Hospital, Lille	All	40 Years to 85 Years Â (Adult, Older Adult)		100	Other	Observational	Observational Model: Cohort|Time Perspective: Prospective
NCT03384433	Allogenic Mesenchymal Stem Cell Derived Exosome in Patients With Acute Ischemic Stroke	2017	Saeed Oraee-Yazdani	Shahid Beheshti University of Medical Sciences	Stroke	Neurological	Therapeutic		1	MSCs	Mesenchymal Stem Cells	Unspecified	Yes, miRNA-124 loaded using lipofectamine (according to paper)	Loading of Cells	intravenous	intravenous	will receive total protein of allogenic MSC-generated exosome transfected by miR-124, one month after attack, via Stereotaxis/Intraparanchymal	No	Unspecified	No	Unspecified	Unspecified	1	Unspecified	Unspecified	1	Efficacy	No			Yes		Islamic Republic of Iran	No	No		Recruiting	No Results Available	Cerebrovascular Disorders	Biological: exosome	Incidence of Treatment-Emergent Adverse Events|measurement of Modified Ranking Scale	Isfahan University of Medical Sciences|Tarbiat Modarres University	All	40 Years to 80 Years Â (Adult, Older Adult)	Phase 1|Phase 2	5	Other	Interventional	Allocation: N/A|Intervention Model: Single Group Assignment|Masking: None (Open Label)|Primary Purpose: Treatment
NCT03392441	Insulin Deprivation on Brain Structure and Function in Humans With Type 1 Diabetes	2018	K Sreekumaran Nair	Mayo Clinic	Type 1 Diabetes	Endocrine	Diagnostic	Blood	1												Unspecified	Unspecified	1	exosome contents and metabolome	Metabolomics	1	Change in Structural MRI	No			No	Mentioned but not outcome	United States of America	No	No		Completed	No Results Available	Diabetes Mellitus, Type 1|Diabetes|Diabetes Complications	Other: Insulin Deprivation in Type 1 Diabetic Patients	Change in Structural MRI	Mayo Clinic	All	14 Years to 45 Years Â (Child, Adult)	Not Applicable	28	Other	Interventional	Allocation: N/A|Intervention Model: Single Group Assignment|Masking: None (Open Label)|Primary Purpose: Basic Science
NCT03410030	Trial of Ascorbic Acid (AA) + Nanoparticle Paclitaxel Protein Bound + Cisplatin + Gemcitabine (AA NABPLAGEM)	2018	Gayle S Jameson	HonorHealth Research Institute	Pancreatic Cancer	Cancer	Companion Diagnostic	Blood	1												Unspecified	Unspecified	1	unspecified	Unspecified	1	safety survival/ change of biomarker and circulating tumor stem cells	Yes	Protein Expression	Blood biomarker, "GPC1+ exosome", doesn't say exosome levels so we'll assume this is single level	No	Tertiary outcome, diagnostic	United States of America	No	No	AA NABPLAGEM	Completed	No Results Available	Pancreatic Cancer|Pancreas Cancer|Pancreatic Adenocarcinoma Resectable|Pancreatic Ductal Adenocarcinoma|Pancreas Metastases	Drug: Ascorbic Acid|Drug: Paclitaxel protein-bound|Drug: Cisplatin|Drug: Gemcitabine	Phase IB: Recommended Phase II dose (to give â‰¥ 20 mM) of ascorbic acid for Phase II|Phase II: Disease control rate (CR+PR+SD x18 weeks)|Incidence of toxicities|Percent of patients who normalize their CA19-9|overall survival|Progression free|Changes in patient's self-reported quality of life|Changes in patient's self-reported pain levels	HonorHealth Research Institute|Stand Up To Cancer|Cancer Research UK|Lustgarten Foundation|Translational Genomics Research Institute|Princeton University|Salk Institute for Biological Studies|Cold Spring Harbor Laboratory|Barts Cancer Institute|University of Arizona|Imaging Endpoints	All	18 Years and older Â (Adult, Older Adult)	Phase 1|Phase 2	27	Other	Interventional	Allocation: N/A|Intervention Model: Single Group Assignment|Masking: None (Open Label)|Primary Purpose: Treatment
NCT03419000	Circulating microRNAs as Biomarkers of RESPIratory Dysfunction in Patients With Refractory epilePSY	2018	Sylvain Rheims	Hospices Civils de Lyon	Sudden and unexpected death in epilepsy (SUDEP)	Neurological	Diagnostic	Blood	1												Unspecified	Unspecified	1	Unspecified	Unspecified	1	Circulating microRNAs	No			No	Keyword	France	No	No	MIRESPILEPSY	Completed	No Results Available	Drug Resistant Epilepsy	Genetic: Blood sample	Relation between the expression level of circulating microRNAs and the occurrence of SpO2 <90% during at least 5 seconds within the course of the seizure and/or within the five minutes following the end of the seizure|Relation between the expression level of circulating microRNAs and the desaturation nadir|Relation between the expression level of circulating microRNAs and the patient's age|Relati…	Hospices Civils de Lyon	All	18 Years and older Â (Adult, Older Adult)	Not Applicable	75	Other	Interventional	Allocation: Non-Randomized|Intervention Model: Parallel Assignment|Masking: None (Open Label)|Primary Purpose: Diagnostic
NCT03432806	A Study of Imaging, Blood, and Tissue Samples to Guide Treatment of Colon Cancer and Related Liver Tumors	2018	Michael D'Angelica	Memorial Sloan Kettering Cancer Center	colon cancer, liver cancer	Cancer	Diagnostic	Unspecified	1												Unspecified	Unspecified	1	Total exosomal protein amount	Unspecified	1	Isolation of 5 ug of exosomal protein	No			Yes		United States of America	No	No		Recruiting	No Results Available	Colon Cancer|Liver Tumors	Other: Blood draws|Procedure: colectomy or hepatectomy|Diagnostic Test: Fibroscan test	successful isolation of exosomes	Memorial Sloan Kettering Cancer Center|Weill Medical College of Cornell University	All	18 Years and older Â (Adult, Older Adult)		80	Other	Observational	Observational Model: Cohort|Time Perspective: Prospective
NCT03437759	MSC-Exos Promote Healing of MHs	2018	Xiaomin Zhang	Tianjin Medical University	Macular holes	Ocular	Therapeutic		1	Umbilical MSCs	Mesenchymal Stem Cells	Umbilical Cord			Drip into vitreous cavity (internal eye drops)	Other	50μg or 20μg MSC-Exo in 10μl PBS was dripped into vitreous cavity around MH, leaving 20% SF6 or air as tamponade	No	Ug	No	Ultracentriguation	Ultracentrifugation	1	Unspecified	Unspecified	1	Efficacy	No			Yes		China	No	No	MSCs	Active, not recruiting	No Results Available	Macular Holes	Biological: exosomes derived from mesenchymal stem cells (MSC-Exo)	Macular holes closure|Best corrected visual acuity(BCVA)	Tianjin Medical University	All	up to 80 Years Â (Child, Adult, Older Adult)	Early Phase 1	44	Other	Interventional	Allocation: Randomized|Intervention Model: Parallel Assignment|Masking: Single (Participant)|Primary Purpose: Treatment
NCT03448796	Opening Wedge High Tibial Osteotomy	2018	Jussi Jalkanen	Kuopio University Hospital	Osteoarthrosis	joint	Companion Diagnostic	Synovial fluid	1												Unspecified	Unspecified	1	Confocal miscroscopy with a fluorescent probe for HA colocalization/binding	confocal microscopy	1	KOOS subscales and HA labeling on EVs by confocal	No			No	Secondary outcome, response to treatment	Finland	No	Yes	OHTO	Recruiting	No Results Available	Osteoarthrosis of Knee|Osteoarthritis, Knee	Procedure: HTO|Other: Supervised physiotherapeutic program	Change of KOOS5|Change of pain measured in numeric rated scale (NRS)|Change of KOOS subscales|Change in results of 40 meter fast paced walk test|Change in results of stair climb test|Change in results of timed up and go test|Radiological progression of arthrosis|Change in mechanical axis of lower limb|Incidence of complications|Total costs of treatment|Incidence of reoperation|Hyaluronic acid (HA…	Kuopio University Hospital|Central Finland Hospital District	All	25 Years to 55 Years Â (Adult)	Not Applicable	90	Other	Interventional	Allocation: Randomized|Intervention Model: Parallel Assignment|Masking: Single (Outcomes Assessor)|Primary Purpose: Treatment
NCT03459703	Effect of Time-Restricted Feeding on Fat Loss and Cardiometabolic Risk Factors in Overweight Adults	2018	Courtney M Peterson	University of Alabama at Birmingham	Obesity	Obesity	Companion Diagnostic	Urine	1												Unspecified	Unspecified	1	Unspecified	Unspecified	1	Fat loss and lean mass retention, Weight loss, Absolute changes in body composition. Concentration (particles/ml)	No			No	Tertiary outcome, companion diagnostic	United States of America	No	No		Completed	No Results Available	Obesity	Behavioral: Early Time-Restricted Feeding|Behavioral: Control Schedule|Behavioral: Structured Weight Loss Program	Fat loss and lean mass retention|Weight loss|Absolute changes in body composition|Fasting glucose|Fasting insulin|HbA1c|Lipids|Blood pressure|Heart rate|Waist circumference	University of Alabama at Birmingham	All	25 Years to 75 Years Â (Adult, Older Adult)	Not Applicable	90	Other	Interventional	Allocation: Randomized|Intervention Model: Parallel Assignment|Masking: None (Open Label)|Primary Purpose: Treatment
NCT03478410	Role of Exosomes Derived From Epicardial Fat in Atrial Fibrillation	2018	Eilon Ram	Sheba Medical Center	Atrial Fibrillation	Cardiovascular	Diagnostic	culture	1												Ultracentrifugation	Ultracentrifugation	1	NTA	NTA	1	EV size, quantity, cytokines	No			Yes		Israel	No	No		Recruiting	No Results Available	Atrial Fibrillation	Procedure: Epicardial fat biopsy	Exosomes quantity excreted from the epicardial fat (nm)|Inflammatory cytokines secretion from epicardial fat	Sheba Medical Center	All	18 Years and older Â (Adult, Older Adult)	Not Applicable	35	Other	Interventional	Allocation: Non-Randomized|Intervention Model: Parallel Assignment|Masking: None (Open Label)|Primary Purpose: Basic Science
NCT03481777	Remote Ischemic Conditioning in Patients With Acute Stroke (RESIST)	2018	Grethe Andersen	Grethe Andersen	Stroke	Cardiovascular	Companion Diagnostic	blood	1												Unspecified	Unspecified	1	Unspecified	Unspecified	1	Biochemical profile of EVs, Rankin Scale, neurological improvement	No			No	Tertiary outcome, companion diagnostic and diagnostic valule	Denmark	No	No	RESIST	Recruiting	No Results Available	Stroke, Acute|Ischemic Stroke|Hemorrhagic Stroke|Intracerebral Hemorrhage|Cerebrovascular Disorders|Central Nervous System Diseases	Device: Remote Ischemic Conditioning|Device: Sham Remote Ischemic Conditioning	Clinical outcome (mRS) at 3 months in acute stroke (AIS and ICH)|Difference neurological impairment during the first 24 hours in all randomized patients|Clinical outcome (modified Rankin Scale (mRS) at 3 months in acute ischemic stroke|Clinical outcome (modified Rankin Scale (mRS) at 3 months in acute ischemic stroke receiving reperfusion therapy|Clinical outcome (modified Rankin Scale (mRS) at 3…	Grethe Andersen|Center of Functionally Integrative Neuroscience (CFIN) Aarhus University|Central Denmark Region|Aarhus University Hospital	All	18 Years and older Â (Adult, Older Adult)	Not Applicable	1500	Other	Interventional	Allocation: Randomized|Intervention Model: Parallel Assignment|Masking: Double (Participant, Outcomes Assessor)|Primary Purpose: Treatment
NCT03487861	Urinary Transglutaminase 2 as a Biomarker for Kidney Allograft Fibrosis	2018	SUNG SHIN, MD, PhD	Asan Medical Center	Transplant rejection	Transplant Rejection	Companion Diagnostic	Urine	1												Centrifugation to remove large structure, but unspecified for final isolation	Unspecified	1	Unspecified	Unspecified	1	transglutaminase 2 levels	No			No	Secondary option, diagnostic value, observational	Republic of Korea	No	No		Unknown status	No Results Available	Kidney Allograft Fibrosis|Kidney Transplant Failure and Rejection	Diagnostic Test: observational(urinary biomarker for kidney allograft fibrosis)	change of level of urinary transglutaminase 2	Asan Medical Center	All	18 Years to 70 Years Â (Adult, Older Adult)		1000	Other	Observational	Observational Model: Cohort|Time Perspective: Prospective
NCT03488134	Predicting Prognosis and Recurrence of Thyroid Cancer Via New Biomarkers, Urinary Exosomal Thyroglobulin and Galectin-3	2018	CHIH-YUAN WANG	National Taiwan University Hospital	Thyroid cancer	Cancer	Diagnostic	Urine	1												Unspecified	Unspecified	1	Unspecified	Unspecified	1	EV biomarkers in urine, predictive value of EV biomarkers ( thyroglobulin, galectin-3, Calprotectin A8, Calprotectin A9, TKT, Annexin II, Afamin, Keratin 8, Keratin 9, Angiopoietin-1 and TIMP)	No			Yes		Taiwan	No	No		Active, not recruiting	No Results Available	Thyroid Cancer		Prognostic biological markers via this prospective study	National Taiwan University Hospital	All	20 Years to 80 Years Â (Adult, Older Adult)		74	Other	Observational	Observational Model: Cohort|Time Perspective: Prospective
NCT03493984	Plant Exosomes and Patients Diagnosed With Polycystic Ovary Syndrome (PCOS) 17	2018	Henry Bohler	University of Louisville	Polycystic Ovary Syndrome	Endocrine	Therapeutic		1	Aloe and ginger plants	Plant				Oral	Oral	Naturally occurring plant exosomes from ginger (no additional information)	No	Unspecified	Unspecified	Unspecified	Unspecified	1	Unspecified	Unspecified	1	efficacy (biomarkers)	No			Yes		United States of America	No	No		Withdrawn	No Results Available	Polycystic Ovary Syndrome	Other: Ginger exosomes|Other: Aloe exosomes|Other: Placebo	Change in glucose tolerance as measured by a glucose tolerance test|Change in serum (blood) insulin levels during a glucose tolerance test|serum (blood) Testosterone|Sex hormone binding globulin|Stool sample|Inflammatory marker cluster of differentiation 4 (CD4)|Inflammatory marker cluster of differentiation 8 (CD8)|Inflammatory marker Foxp3|Inflammatory marker cluster of differentiation 11b (CD1…	University of Louisville	Female	18 Years to 40 Years Â (Adult)	Not Applicable	0	Other	Interventional	Allocation: Randomized|Intervention Model: Parallel Assignment|Masking: Quadruple (Participant, Care Provider, Investigator, Outcomes Assessor)|Primary Purpose: Treatment
NCT03500575	Extracorporeal Photopheresis in Lung Transplant Rejection for Cystic Fibrosis (CF) Patients	2018	Fondazione IRCCS Ca' Granda	Fondazione IRCCS Ca' Granda, Italian Cystic Fibrosis Research Foundation	Transplant rejection	Transplant Rejection	Diagnostic	Blood	1												Unspecified	Unspecified	1	membrane antigens, mRNA (messenger of ribonucleic acid) and protein content by NTA?	NTA	1	acute rejection of lung transplant, immune response, safety, EV number	No			No	Secondary outcome, but very well defined	Italy	No	No	PHORLUCY	Unknown status	No Results Available	Lung Transplant Rejection	Device: photopheresis	Acute Rejection (measure: number of events)|Infections from cytomegalovirus (CMV), bacteria, fungi, non-CMV virus, tuberculosis, parasitic (measure: number of events)|overall survival|cumulative immunosuppressive therapy (measure: mg)|total hospitalization days after discharge (measure: days)|freedom from chronic lung allograft disease (measure: months)|side effects of ECP (measure: number of eve…	Fondazione IRCCS Ca' Granda, Ospedale Maggiore Policlinico|Italian Cystic Fibrosis Research Foundation	All	Child, Adult, Older Adult	Not Applicable	24	Other	Interventional	Allocation: Randomized|Intervention Model: Parallel Assignment|Masking: Double (Investigator, Outcomes Assessor)|Primary Purpose: Prevention
NCT03503461	Major Activation Of NCC in Graft Urinary Exosomes	2018	University Hospital, Bordeaux	University Hospital, Bordeaux	Hypertension	Kidney	Diagnostic	Urine	1												Unspecified	Unspecified	1	Unspecified	Unspecified	1	NCC cotransporter expression	No			Yes		France	No	No	MANGUE	Completed	No Results Available	Kidney Transplantation	Other: exosomes analysis	NCC cotransporter expression|Phosphorylated NCC cotransporter expression|pendrine expression in kidney transplant group	University Hospital, Bordeaux|Institut National de la SantÃ© Et de la Recherche MÃ©dicale, France	All	18 Years and older Â (Adult, Older Adult)		67	Other	Observational	Observational Model: Case-Control|Time Perspective: Prospective
NCT03537599	Daratumumab and Donor Lymphocyte Infusion in Treating Participants With Relapsed Acute Myeloid Leukemia After Stem Cell Transplant	2018	Sumithira Vasu	Sumithira Vasu	Leukemia	Cancer	Companion Diagnostic	Bone marrow	1												Unspecified	Unspecified	1	unspecified	Unspecified	1	Safety /examine protein, mRNA and micro RNAs of EVs/ survival	No			No	Secondary outcome, compaion diagnostic	United States of America	No	No		Completed	No Results Available	Minimal Residual Disease|Recurrent Acute Myeloid Leukemia With Myelodysplasia-Related Changes|Recurrent Adult Acute Myeloid Leukemia|Recurrent Childhood Acute Myeloid Leukemia	Biological: Daratumumab|Procedure: Donor Lymphocyte Infusion|Other: Laboratory Biomarker Analysis	Safety and feasibility defined as the establishment of the appropriate dose level of donor lymphocyte infusion when given with a fixed dose of daratumumab|Rates of complete remission|Post-relapse progression-free survival|Post-relapse overall survival|Minimal residual disease (MRD) conversion rates	Sumithira Vasu|Ohio State University Comprehensive Cancer Center	All	18 Years and older Â (Adult, Older Adult)	Phase 1|Phase 2	4	Other	Interventional	Allocation: N/A|Intervention Model: Single Group Assignment|Masking: None (Open Label)|Primary Purpose: Treatment
NCT03542253	Combined Diagnosis of CT and Exosome in Early Lung Cancer	2018	gongjianping	Second Affiliated Hospital of Soochow University	lung cancer	Cancer	Diagnostic	Blood and tissue	2												Unspecified	Unspecified	1	Unspecified	Unspecified	1	Biomarkers	No			Yes		China	No	No		Unknown status	No Results Available	Early Lung Cancer	Procedure: Surgery	exosome in cancer tissue and para cancerous tissue	Second Affiliated Hospital of Soochow University	All	Child, Adult, Older Adult		80	Other	Observational	Observational Model: Other|Time Perspective: Other
NCT03546751	Extracellular microRNA: Biomarkers of Endothelial Dysfunction in Obese Adolescents & Adults With Obstructive Sleep Apnea	2018	Rakesh Bhattacharjee	University of California, San Diego	obstructive sleep apnea	Respiratory	Companion Diagnostic	Unspecified	1												Unspecified	Unspecified	1	Unspecified	Unspecified	1	EV and serum (blood) miR92a and miR120 levels, peripheral arterial tonometry	No			No	Secondary outcome, companion diagnostic	United States of America	No	No		Not yet recruiting	No Results Available	Obstructive Sleep Apnea	Device: Continuous Positive Airway Pressure|Other: Diet And Exercise	Peripheral Arterial Tonometry - Reactive Hyperemic Index|miRNA 92a and miRNA 210 levels|miR 92a and miR 210 levels	University of California, San Diego	All	18 Years to 21 Years Â (Adult)	Not Applicable	100	Other	Interventional	Allocation: Randomized|Intervention Model: Parallel Assignment|Masking: Single (Outcomes Assessor)|Primary Purpose: Treatment
NCT03562715	microRNAs Role in Pre-eclampsia Diagnosis	2018	Nadine wagdi maurice	Cairo University	Preeclampsia	Reproductive	Diagnostic	Blood and Culture	2												Unspecified	Unspecified	1	Unspecified	Unspecified	1	Expression of miRNAs 136, 494 and 495 in exosomes of peripheral Blood and UCMSCs conditioned media	No			Yes		Egypt	No	No		Completed	No Results Available	Preeclampsia		The expression of miRNAs 136, 494 and 495 in exosomes of peripheral Blood and UCMSCs conditioned media	Cairo University	Female	23 Years to 35 Years Â (Adult)		200	Other	Observational	Observational Model: Case-Control|Time Perspective: Retrospective
NCT03569566	Performance Determinants Factors in Elite Endurance Athletes.	2018	Pål Augestad	University of South-Eastern Norway	None	None	Companion Diagnostic	Plasma	1												Ultracentrifugation	Ultracentrifugation	1	Unspecified	Unspecified	1	EV quantity, miRNA, protein content, mRNA and DNA content.	No			No	Secondary outcome, diagnostic value but very well described	Norway	No	No		Completed	No Results Available	Exercise Physiology	Other: Age, Genes, Training, Tickbourne Disease and Endurance	Time trail cross-country roller skiing performance|Maximal oxygen consumption|Lactate threshold in double poling|Double poling economy|Maximal strength|Jump height|Genotypes|Tick-bourne disease|Exosomes|Training volume|Training intensity|Age|Maximal power	University of South-Eastern Norway|Norwegian University of Science and Technology	All	16 Years to 50 Years Â (Child, Adult)		54	Other	Observational	Observational Model: Cohort|Time Perspective: Cross-Sectional
NCT03576612	GMCI, Nivolumab, and Radiation Therapy in Treating Patients With Newly Diagnosed High-Grade Gliomas	2018	Patrick Wen, MD AND Dana Farber	Sidney Kimmel Comprehensive Cancer Center at Johns Hopkins	Brain Cancer	Cancer	Companion Diagnostic	Serum	1												Unspecified	Unspecified	1	Unspecified	Unspecified	1	Immune characterization of surface and content proteins based on presence of extracellular vesicles	No			No	Secondary outcome, companion diagnostic	United States of America	No	No	GMCI	Active, not recruiting	No Results Available	Glioma, Malignant	Biological: AdV-tk|Drug: Valacyclovir|Radiation: Radiation|Drug: Temozolomide|Biological: Nivolumab|Other: Laboratory Biomarker Analysis	Incidence of adverse events|Overall survival (death)|Progression-free survival (progression)|Immune profiling - Tumor Tissue|Tumor mutation - Tumor Tissue|Peripheral blood mononuclear cells (PBMCs) in serum (blood) samples|Immune characterization as determined by Cytokines|Immune characterization as determined by Extracellular vesicles (EVs) proteins	Sidney Kimmel Comprehensive Cancer Center at Johns Hopkins|Candel Therapeutics, Inc.|National Cancer Institute (NCI)|Bristol-Myers Squibb	All	18 Years and older Â (Adult, Older Adult)	Phase 1	36	Other|Industry|NIH	Interventional	Allocation: Non-Randomized|Intervention Model: Single Group Assignment|Masking: None (Open Label)|Primary Purpose: Treatment
NCT03581435	A Study of Circulating Exosome Proteomics In Gallbladder Carcinoma Patients	2018	liu yingbin	Xinhua Hospital	Gallbladder cancer	Cancer	Diagnostic	Blood	1												Sucrose gradient centrfiguation	Density-gradient	1	Proteomics	Proteomics	1	Biomarkers	No			Yes		China	No	No	EXOGBC001	Unknown status	No Results Available	Proteinosis|Gallbladder Carcinoma		Characterization of the protein profile in tumor derived exosomes from the gallbladder carcinoma patients|The expression of protein A in the circulating exosomes from patients	liu yingbin|The First Hospital of Jilin University|Shanghai Zhongshan Hosiptal|First Affiliated Hospital Bengbu Medical College|Second Affiliated Hospital of Nanchang University|The Affiliated Hospital of Inner Mongolia Medical University|First Affiliated Hospital of Xinjiang Medical University|The First Affiliated Hospital of Shanxi Medical University|The affiliated hospital of Jining medical co…	All	18 Years and older Â (Adult, Older Adult)		50	Other	Observational	Observational Model: Case-Control|Time Perspective: Prospective
NCT03608293	Smoker Extracellular Vesicles Influence on Human Bronchial Epithelial Cells	2018	Pierre Gosset	Lille Catholic University	Lung disease	Respiratory	Diagnostic	alveolar lavage	1												Unspecified	Unspecified	1	In vitro function	In vitro function	1	mRNA expression in bronchial epithelial cells exposed to exosomes	No			Yes		France	No	No	Aerotox-1	Completed	No Results Available	Smokers|Human Bronchial Epithelial Cells|Lung Pathogenesis|Biomarkers	Diagnostic Test: Broncho Alveolar Lavages (BAL)	Quantification of target mRNA expression in human bronchial epithelial cells (BEAS-2 B) exposed to EVs isolated from LBA of patients	Lille Catholic University|Universite du Littoral Cote d'Opale	All	18 Years and older Â (Adult, Older Adult)	Not Applicable	20	Other	Interventional	Allocation: Non-Randomized|Intervention Model: Parallel Assignment|Masking: None (Open Label)|Primary Purpose: Basic Science
NCT03608631	iExosomes in Treating Participants With Metastatic Pancreas Cancer With KrasG12D Mutation	2018	Brandon Smaglo	M.D. Anderson Cancer Center	Pancreatic cancer	Cancer	Therapeutic		1	MSCs	Mesenchymal Stem Cells	Unspecified	Yes, loading of siRNA against KrasG12D via electroporation	Loading of EVs	intravenous	intravenous	Participants receive mesenchymal stromal cells-derived exosomes with KrasG12D siRNA intravenously (IV) over 15-20 minutes on days 1, 4, and 10. Treatment repeats every 14 days for up to 3 courses in the absence of disease progression or unacceptable toxicity. Participants who respond may continue 3 additional courses. Major outcome is "Maximum Tolerated Dose Determined by Dose Limiting Toxicity"	Yes	Unspecified	Yes	Unspecified	Unspecified	1	Unspecified	Unspecified	1	Safety and efficacy	No			Yes		United States of America	No	No		Recruiting	No Results Available	KRAS NP_004976.2:p.G12D|Metastatic Pancreatic Adenocarcinoma|Pancreatic Ductal Adenocarcinoma|Stage IV Pancreatic Cancer AJCC v8	Drug: Mesenchymal Stromal Cells-derived Exosomes with KRAS G12D siRNA	Maximum Tolerated Dose Determined by Dose Limiting Toxicity|Minimal residual disease rate in high-risk patients|Overall survival (OS)|Progression-free survival (PFS)	M.D. Anderson Cancer Center	All	18 Years and older Â (Adult, Older Adult)	Phase 1	28	Other	Interventional	Allocation: N/A|Intervention Model: Single Group Assignment|Masking: None (Open Label)|Primary Purpose: Treatment
NCT03627611	Identification of Non-responders to Levothyroxine Therapy	2018	Erik Fink Eriksen	Oslo University Hospital	Hypothyroidism	Endocrine	Companion Diagnostic	Serum	1												Unspecified	Unspecified	1	Unspecified	Unspecified	1	microRNA, miR-92a of EVs analysis/ biomarker, Physiological index	No			No	Secondary outcome, companion diagnostic	Norway	No	No		Completed	No Results Available	Hypothyroidism|Biomarkers|Endocrine System Diseases	Drug: Levothyroxin|Drug: Liothyronine	Brown adipose tissue activation|Body temperature|Energy expenditure|Muscle strength|ThyPRO Questionnaire|Mean levels of thyroid hormones|SF-36 Questionnaire|Fatigue Questionnaire|New biomarkers|Micro-RNA, miR-92a	Oslo University Hospital|Hormonlaboratoriet|Spesialistsenteret Pilestredet Park	Female	18 Years to 65 Years Â (Adult, Older Adult)	Phase 2	69	Other	Interventional	Allocation: Randomized|Intervention Model: Crossover Assignment|Masking: Double (Care Provider, Outcomes Assessor)|Primary Purpose: Treatment
NCT03634098	Identification and Validation of Noninvasive Biomarkers of the Diagnosis and Severity of NASH in Type 2 Diabetics	2018	Laurent Castera	Assistance Publique	Type 2 Diabetes	Endocrine	Diagnostic	Blood	1												Unspecified	Unspecified	1	Unspecified	Unspecified	1	composite biomarker for the diagnosis of NASH, EV and immune cell profile	No			No	Secondary outcome, diagnostic value	France	No	No	Quid-Nash	Recruiting	No Results Available	Type2 Diabetes	Device: new quantitative imaging techniques with contast products|Diagnostic Test: Blood sample|Diagnostic Test: second generation tests	To study in type 2 diabetic participants with liver biopsy, the performance of a composite biomarker (3rd generation test) for the diagnosis of NASH|To study in type 2 diabetic participants with or without liver biopsy, performance of a composite biomarker for the diagnosis of clinically significant metabolic liver diseases|To study in type 2 diabetic participants with liver biopsy, the performan…	Assistance Publique - HÃ´pitaux de Paris	All	18 Years and older Â (Adult, Older Adult)	Not Applicable	970	Other	Interventional	Allocation: Non-Randomized|Intervention Model: Parallel Assignment|Masking: Single (Outcomes Assessor)|Primary Purpose: Diagnostic
NCT03660683	Effect of Saxagliptin and Dapagliflozin on Endothelial Progenitor Cell in Patients With Type 2 Diabetes Mellitus	2018	Dr. Sabyasachi Sen	Dr. Sabyasachi Sen	Type 2 Diabetes	Endocrine	Companion Diagnostic	Urine	1												Unspecified	Unspecified	1	Western blot	Western blot	1	Protein western analysis of Exosomes released from Kidney Podocyte normalized to CD9 expression	No			No	Keyword	United States of America	Yes	Yes		Terminated	No Results Available	Diabetes Mellitus, Type 2|Cardiovascular Diseases	Drug: Dapagliflozin 10mg|Drug: Saxagliptin 5mg|Drug: Placebo Oral Tablet	CD 34+ Cell Number|CD 34+ Cell Migratory Function|CD 34+ Cell Gene Expression in T2Dm with CVD|Arterial Stiffness|Blood Biochemistries|Renal Function|Urine Exosome Assay	Sabyasachi Sen|George Washington University	All	30 Years to 70 Years Â (Adult, Older Adult)	Phase 4	15	Other	Interventional	Allocation: Randomized|Intervention Model: Parallel Assignment|Masking: Quadruple (Participant, Care Provider, Investigator, Outcomes Assessor)|Primary Purpose: Treatment
NCT03674255	Echocardiography: Value and Accuracy at REst and STress	2018	Paul Leeson	University of Oxford	Coronary Artery Disease, Heart Disease, Angina Pectoris	Cardiovascular	Diagnostic	Blood	1												Unspecified	Unspecified	1	Flow cytometry	Flow cytometry	1	Concentrations of various types of EVs	Yes	Cell Source	concentration of eryhtocyte, endothelial and platelet-derived Evs by flow cytoemtery	No	Secondary outcome, but very well defined	United Kingdom	No	No	EVAREST	Enrolling by invitation	No Results Available	Coronary Artery Disease|Ischaemic Heart Disease|Angina Pectoris		Assessment of Prognostically Significant CAD|Examination of Medical Records|Quantification of Extracellular Vesicles (obtained from Blood samples) by Flow Cytometry|Assessment of Time to Diagnosis|Analysis of Potential Cost Savings Through the Use of Novel Biomarkers By the Reduction in Unnecessary Procedures|Investigation into the use of stress echocardiography as a clinical procedure in the UK.	University of Oxford|Oxford University Hospitals NHS Trust|Royal United Hospital Bath NHS Trust|Tameside Hospital NHS Foundation Trust|Royal Berkshire NHS Foundation Trust|East Lancashire Hospitals NHS Trust|Bradford Teaching Hospitals NHS Foundation Trust|Calderdale and Huddersfield NHS Foundation Trust|Great Western Hospitals NHS Foundation Trust|Mid Essex Hospital NHS Trust|Buckinghamshire Hea…	All	18 Years and older Â (Adult, Older Adult)		23000	Other|Industry	Observational	Observational Model: Cohort|Time Perspective: Prospective
NCT03689257	Study to Evaluate the Epidemiology and the Characteristics "Omics" in Patients Recently Diagnosed of Inflammatory Bowel Disease in Spain	2018	N/A	Fundación de Investigación Biomédica - Hospital Universitario de La Princesa	Inflammatory Bowel Diseases	Autoimmune	Diagnostic	Serum	1												Unspecified	Unspecified	1	Proteomics of serum EVs	Proteomics	1	describe the serum (Blood) proteomic profile and to characterize the density and composition of serum (Blood) extracellular vesicles	No			No	Secondary outcome, diagnostic value but very well described	Spain	No	No	IBDomics	Completed	No Results Available	Inflammatory Bowel Diseases		Incidence of IBD in Spain|Characteristics of patients at diagnosis of inflammatory bowel disease and resources used in the first year after diagnosis|Create a wide collection of samples|Identify the molecular and cellular pathways involved with IBD development and pathogenesis.|Correlate the serum (Blood) proteomic profile and the density	FundaciÃ³n de InvestigaciÃ³n BiomÃ©dica - Hospital Universitario de La Princesa	All	18 Years and older Â (Adult, Older Adult)		376	Other	Observational	Observational Model: Cohort|Time Perspective: Prospective
NCT03693781	Colchicine for Amyotrophic Lateral Sclerosis	2018	Jessica Mandrioli	Azienda Ospedaliero-Universitaria di Modena	Amyotrophic Lateral Sclerosis	Neurological	Companion Diagnostic	Plasma and CSF	2												Unspecified	Unspecified	1	Unspecified	Unspecified	1	modifications on extracellular vesicles secretion; assessment of TDP-43, hyperphosphorylated TDP-43, SQSTM1/p62, UBQLN and OPTN	No			No	Secondary outcome, companion diagnostic	Italy	No	No	Co-ALS	Active, not recruiting	No Results Available	Amyotrophic Lateral Sclerosis	Drug: Colchicine 1 MG Oral Tablet|Drug: Placebo Oral Tablet	Decrease in ALS disease progression as measured by ALS Functional rating Scale Revised (ALSFRS-R)|Incidence of Treatment-Emergent Adverse Events (safety and tolerability)|Tracheostomy-free survival rate|Changes in Forced Vital Capacity (FVC)|Changes in quality of life|enhancement of autophagy|changes in stress granules size, number and composition|quantification of insoluble species|modifications…	Azienda Ospedaliero-Universitaria di Modena|University of Modena and Reggio Emilia|University of Turin, Italy|Istituto Auxologico Italiano|IRCCS National Neurological Institute "C. Mondino" Foundation|University of Bari|IRCCS San Raffaele|University of Padova|University of Milan|Istituto Di Ricerche Farmacologiche Mario Negri|University of Campania "Luigi Vanvitelli"|Catholic University of the Sa…	All	18 Years to 80 Years Â (Adult, Older Adult)	Phase 2	54	Other	Interventional	Allocation: Randomized|Intervention Model: Parallel Assignment|Masking: Double (Participant, Investigator)|Primary Purpose: Treatment
NCT03694483	Prostasomes as Diagnostic Tool for Prostate Cancer Detection	2018	Hackensack Meridian Health	Hackensack Meridian Health	Prostate cancer	Cancer	Diagnostic	Plasma	1												Unspecified	Unspecified	1	RNA-seq and ExoPLA (Exosome in situ proximity ligation assay)	RNA-seq and proximity ligation assay	2	test for prostate-derived exosomes, EV miRNA expression, prognostic relevance	Yes	Cell Source	Custom technique that separates "prostasomes" EVs from prostate cancer	Yes		United States of America	No	No		Suspended	No Results Available	Prostate Cancer	Diagnostic Test: Genetic analysis for the detection of prostasomes	sensitivity of the prostasome purification methodology|specificity of the prostasome purification methodology|Quantification of the miRNA expression profiles of the purified protostomes both before and after treatment (in patients cohort only)|Time to disease progression(in patient cohort only)|Time to disease relapse (in patient cohort only)|Overall survival (in patient cohort only)	Hackensack Meridian Health|Uppsala University, Sweden (Department of Immunology, Genetics and Pathology)	Male	18 Years and older Â (Adult, Older Adult)		600	Other	Observational	Observational Model: Cohort|Time Perspective: Prospective
NCT03700515	Exosome Proteomics to Detect EPO	2018	Morten Hostrup	University of Tasmania	Eyrthropoietin Use	None	Diagnostic	Blood	1												Unspecified	Unspecified	1	Proteomics (LC-MS/MS)	Proteomics	1	Blood proteome	No			Yes		Denmark	No	No		Unknown status	No Results Available	Healthy	Drug: Erythropoietin|Drug: Placebo	Blood proteome enrichment pathway analysis in GO annotation|Blood markers of iron	Morten Hostrup, PhD|University of Tasmania|University of Copenhagen	All	18 Years to 45 Years Â (Adult)	Not Applicable	72	Other	Interventional	Allocation: Randomized|Intervention Model: Parallel Assignment|Masking: Triple (Participant, Investigator, Outcomes Assessor)|Primary Purpose: Basic Science
NCT03701828	Liver Health and Metabolic Function in People With Obesity	2018	N/A	Washington University School of Medicine	Liver Disease	Liver	Diagnostic	Tissue (adipose, liver), and Blood	2												Unspecified	Unspecified	1	Unspecified	Unspecified	1	amount, content and function of extracellular vesicles in adipose, liver, and Blood tissue	No			No	Secondary outcome, companion diagnostic	United States of America	No	No		Recruiting	No Results Available	Non-Alcoholic Fatty Liver Disease	Procedure: Weight loss surgery	Hepatic Fibrogenesis|Liver histology|Plasma protein synthesis|Tissue inflammation|Systemic inflammation|Tissue bacterial contamination|Body composition|Intestinal permeability|Adipose histology|Tissue gene expression|Tissue lipidomics|Insulin sensitivity|tissue extracellular vesicles|adipose tissue progenitor cells	Washington University School of Medicine	All	18 Years to 65 Years Â (Adult, Older Adult)	Not Applicable	30	Other	Interventional	Allocation: N/A|Intervention Model: Single Group Assignment|Masking: None (Open Label)|Primary Purpose: Diagnostic
NCT03711890	Ultra-High Resolution Optical Coherence Tomography in Detecting Micrometer Sized Early Stage Pancreatic Cancer in Participants With Pancreatic Cancer	2018	Mary Dillhoff	Ohio State University Comprehensive Cancer Center	Pancreatic cancer	Cancer	Diagnostic	Blood	1												Unspecified	Unspecified	1	Unspecified	Unspecified	1	Measure accuracy of using OCT to diagnose pancreatic cancer and compare with histology or cancer cell derived EVs test	No		"cancer cell derived exosomes test from the blood sample"	Yes		United States of America	No	No		Unknown status	No Results Available	Pancreatic Carcinoma|Pancreatic Intraductal Papillary Mucinous Neoplasm, Pancreatobiliary-Type	Procedure: Optical Coherence Tomography|Procedure: Therapeutic Conventional Surgery|Diagnostic Test: Laboratory Evaluation	Measure accuracy of using OCT to diagnose pancreatic cancer and compare with histology.	Ohio State University Comprehensive Cancer Center|National Cancer Institute (NCI)	All	18 Years and older Â (Adult, Older Adult)	Not Applicable	75	Other|NIH	Interventional	Allocation: N/A|Intervention Model: Single Group Assignment|Masking: None (Open Label)|Primary Purpose: Diagnostic
NCT03738319	Non-coding RNA in the Exosome of the Epithelia Ovarian Cancer	2018	Lei Li	Peking Union Medical College Hospital	Ovarian cancer	Cancer	Diagnostic	Blood	1												Unspecified	Unspecified	1	NGS of miRNA and lncRNA	NGS	1	EV RNA	No			Yes		China	No	No		Unknown status	No Results Available	High Grade Serous Carcinoma|Ovarian Cancer|Exosomes|Prognosis|Early Diagnosis	Genetic: Sequencing of miRNA/lncRNA	Differential expression of miRNA/lncRNA|Progression-free survival	Lei Li|Peking Union Medical College Hospital	Female	18 Years and older Â (Adult, Older Adult)		160	Other	Observational	Observational Model: Case-Control|Time Perspective: Prospective
NCT03762629	Exercise and Diet Restriction on Cardiovascular Function in Obese Children and Adolescents	2018	Dr. Min Hu	Guangzhou Sports University	Obesity	Obesity	Companion Diagnostic	Plasma	1												Unspecified	Unspecified	1	Unspecified	Unspecified	1	Exosomal miRNA levels	No			No	Secondary outcome	China	No	No		Unknown status	No Results Available	Childhood Obesity|Adolescent Obesity	Behavioral: Exercise	Change from flow-mediated dilation (FMD) at 6 weeks|Change from circulating exosome-derived miRNAs at 6 weeks|Change from circulating irisin levels at 6 weeks|Change from pulse wave velocity at 6 weeks|Change from heart rate variability at 6 weeks	Guangzhou Sport University	All	7 Years to 17 Years Â (Child)	Not Applicable	90	Other	Interventional	Allocation: Non-Randomized|Intervention Model: Parallel Assignment|Masking: None (Open Label)|Primary Purpose: Prevention
NCT03775447	Fox BioNet Project: ECV-003	2018	Connie Marras	Michael J. Fox Foundation for Parkinson's Research	Parkinson's Disease	Neurological	Diagnostic	CSF	1												Unspecified	Unspecified	1	Mass spectrometry, Western blotting	Mass spectrometry and western blot	2	EV proteins LRRK2, p1292 LRRK2, Rabs and pRabs	No			Yes		United States of America	No	No		Completed	No Results Available	Parkinson Disease	Procedure: Lumbar Puncture	degree of LRRK2 enrichment achieved. The measure will vary depending on the method of LRRK2 enrichment used|Power analysis to guide future research|Time from IRB submission to approval by central IRB|Time from central IRB approval to site approval|Time from site selection to contract full execution|Completion of Recruitment|Proportion of samples conforming to collection|Retention	Michael J. Fox Foundation for Parkinson's Research|University Health Network, Toronto|Indiana University|University of Rochester	All	18 Years and older Â (Adult, Older Adult)		38	Other	Observational	Observational Model: Case-Control|Time Perspective: Cross-Sectional
NCT03782623	Effect of Packed Red Blood Cell Transfusion on Eicosanoid Profiles in Plasma of Intensive Care Patients	2018		Medical University of Vienna	Anemia and Lung Transplantation	Adverse Event	Diagnostic	Plasma	1												Unspecified	Unspecified	1	Unspecified	Unspecified	1	Difference between EVs in transfusion blood and patient blood before and after transfusion	No			No	Secondary Outcome	Austria	No	Yes	EICOTRANS-p	TERMINATED	NO	Anemia|Critical Illness|Lung Transplantation|Open Aortic Surgery	DIAGNOSTIC_TEST: Analysis of eicosanoid profile prior to and after PRBC transfusion	Change of plasma eicosanoid concentrations in ICU patients subjected to PRBC Transfusion at any time Point compared to baseline, 60 minutes prior to 90 minutes after packed red blood cell transfusion	Medical University of Vienna	ALL	ADULT, OLDER_ADULT		23	OTHER	OBSERVATIONAL	Observational Model: |Time Perspective: p
NCT03791073	New Biomarkers in Pancreatic Cancer Using EXPEL Concept	2019	Dr. Regis Souche	University Hospital, Montpellier	Pancreatic Cancer	Cancer	Diagnostic	Biopsy needle	1												None, uses whole fluid	None	1	Unspecified	Unspecified	1	Biomarkers related to pancreatic cancer	No			No	Non-specific target, all fluid	France	No	No	PANEXPEL	Recruiting	No Results Available	Oncology		Predictive value of each protein contained in CytolytÂ® for the positive diagnosis of pancreatic ductal adenocarcinoma|Biomarkers that are prognostically significant on disease free or overall survival in patients with pancreatic cancer, identified using the survival analysis	University Hospital, Montpellier|IRCM U1194 INSERM, Tumor Microenvironment and Resistance to Treatment Lab|IRCM U1194 INSERM, Cancer Bioinformatics and Systems Biology's team	All	18 Years and older Â (Adult, Older Adult)		200	Other	Observational	Observational Model: Cohort|Time Perspective: Retrospective
NCT03800121	Study of Exosomes in Monitoring Patients With Sarcoma (EXOSARC)	2019	Alice HERVIEU	Centre Georges Francois Leclerc	Sarcoma	Cancer	Diagnostic	blood	1												Unspecified	Unspecified	1	RNA, protein, concentration, marker of response, no methods	Unspecified	1	Biomarkers	No			Yes		France	No	No	EXOSARC	Recruiting	No Results Available	Sarcoma	Biological: Blood samples	concentration of exosomes in Blood	Centre Georges Francois Leclerc	All	18 Years and older Â (Adult, Older Adult)		30	Other	Observational	Observational Model: Cohort|Time Perspective: Prospective
NCT03811600	Exosomes Implication in PD1-PD-L1 Activation in OSAS	2019	University Hospital, Angers	University Hospital, Angers	obstructive sleep apnea	Respiratory	Diagnostic	Blood	1												Centrifugation	Ultracentrifugation	1	Flow cytometry	Flow cytometry	1	PD-L1/PD1 expression	Yes	Protein Expression	PD1 and PDL1 by flow cytometry	Yes		France	No	No	ExoSAS	Completed	No Results Available	Sleep Apnea Syndromes, Obstructive|Cancer	Diagnostic Test: PD1/PD-L1 exosomal expression	exosomal PD1 expression|exosomal PD-L1 expression	University Hospital, Angers	All	18 Years and older Â (Adult, Older Adult)		90	Other	Observational	Observational Model: Case-Control|Time Perspective: Cross-Sectional
NCT03821909	Acquisition of Portal Venous CTCs and Exosomes From Patients With Pancreatic Cancer by EUS	2019	Ying Lv	Nanjing Drum Tower Hospital the Affiliated Hospital of Nanjing University Medical School	Pancreatic cancer	Cancer	Diagnostic	Blood	1												Unspecified	Unspecified	1	RNA-seq	RNA-seq	1	mRNA markers of exosomes	No			Yes		China	No	No	CTCs	Unknown status	No Results Available	Pancreatic Cancer	Procedure: Endoscopic ultrasound-guided protal venous Blood sampling	The difference of the amount of circulating tumor cells acquisited from portal venous Blood between patients with pancreatic cancer and benign pancreatic diseases|The difference of the exosomes acquisited from portal venous Blood between patients with pancreatic cancer and benign pancreatic diseases|The difference of the amount of circulating tumor cells between portal venous and peripheral Blood…	Ying Lv|The Affiliated Nanjing Drum Tower Hospital of Nanjing University Medical School	All	18 Years to 80 Years Â (Adult, Older Adult)		30	Other	Observational	Observational Model: Cohort|Time Perspective: Prospective
NCT03824275	18F-DCFPyL Positron Emission Tomography (PET)/Computed Tomography (CT) in Men With Prostate Cancer	2019	Matthew C. Dallos	Columbia University	prostate cancer	Cancer	Companion Diagnostic	Unspecified	1												Unspecified	Unspecified	1	Unspecified	Unspecified	1	positive predictive value of 18F-DCFPyL PET/CT on a per-patient basis, characterize ctDNA and exosomes in patients	No			No	Tertiary ouctome, diagnostic value	United States of America	No	No		Active, not recruiting	No Results Available	Prostatic Neoplasms	Drug: 18F- DCFPyL PET/CT	To determine the positive predictive value of 18F-DCFPyL PET/CT on a per-patient basis|To determine the positive predictive value of 18F-DCFPyL PET/CT on a per-region basis, with regions being the prostate or prostate bed, pelvis, extra pelvis, and bones|To determine the sensitivity and specificity of 18F-DCFPyL PET/CT on a per patient and region basis	Columbia University	Male	18 Years and older Â (Adult, Older Adult)	Phase 2|Phase 3	129	Other	Interventional	Allocation: N/A|Intervention Model: Single Group Assignment|Masking: None (Open Label)|Primary Purpose: Diagnostic
NCT03830619	serum (Blood) Exosomal Long Noncoding RNAs as Potential Biomarkers for Lung Cancer Diagnosis	2019	Yang Jin	Wuhan Union Hospital, China	Lung Cancer	Cancer	Diagnostic	Serum	1												Unspecified	Unspecified	1	RNA-seq	RNA-seq	1	EV lncRNA for lung cancer diagnosis	No			Yes		China	No	No		Completed	No Results Available	Lung Cancer (Diagnosis)	Diagnostic Test: collect samples	The expression levels of serum (Blood) exosome long non-coding RNA|the expression levels of tumor biomarkers such as CEA, NSE, SCC, CYFR2A-1|the CT scans of the lung for the patients	Wuhan Union Hospital, China	All	18 Years to 75 Years Â (Adult, Older Adult)		1000	Other	Observational	Observational Model: Cohort|Time Perspective: Prospective
NCT03837470	Evaluation of Renal Sodium Excretion After Salt Loading in Heart Failure With Preserved Ejection Fraction	2019	Adhish Agarwal, MD	University of Utah Center for Clinical and Translational Science	Heart Failure	Cardiovascular	Diagnostic	Urine	1												Unspecified	Unspecified	1	Unspecified	Unspecified	1	Exosomal sodium transporter content	No			No	Tertiary outcome, companion diagnostic	United States of America	No	No	ERES-HFpEF	Completed	No Results Available	Heart Failure With Preserved Ejection Fraction	Drug: 0.9% Sodium Chloride|Drug: Furosemide 40 mg	Urinary Sodium Excretion|Urine Volume|Change in NT-proBNP|serum (Blood) Aldosterone|Plasma Renin Activity|Plasma Nor-epinephrine	Adhish Agarwal|University of Utah Center for Clinical and Translational Science|University of Utah	All	21 Years to 80 Years Â (Adult, Older Adult)	Early Phase 1	14	Other	Interventional	Allocation: N/A|Intervention Model: Single Group Assignment|Masking: None (Open Label)|Primary Purpose: Basic Science
NCT03852901	Sodium-glucose Co Transporter 2 (sGLT2) Inhibitor and Endogenous Ketone Production	2019	Dr. Josephine M Egan	National Institutes of Health Clinical Center	None	None	Companion Diagnostic	plasma	1												Unspecified	Unspecified	1	Unspecified	Unspecified	1	Ketone metabolism and IGF-1/Insulin cascades in exosomes	Yes	Cell Source	"we isolated total and neuronal-origin extracellular vesicles"	No	Keyword	United States of America	Yes	No		Completed	Has Results	Empaglifozin|Physiological Effects of Drugs|Hypoglycemic Agents|Sodium-Glucose Transporter 2 Inhibitors	Drug: empagliflozin (Jardiance) 25 mg	Change in serum (blood) Î²-hydroxybutyrate (BHB)|Change in Plasma Glucose|Change in serum (blood) Non-esterified Fatty Acids (NEFAs)|Change in Plasma Insulin|Change in serum (blood) Acetoacetate (AcAc)|Change in 1H MRS BHB|Change in 1H MRS Glutamate (Glu)|Change in 1H MRS Glutamine (Gln)	National Institute on Aging (NIA)|National Institutes of Health Clinical Center (CC)	All	55 Years and older Â (Adult, Older Adult)	Phase 1	21	NIH	Interventional	Allocation: N/A|Intervention Model: Single Group Assignment|Masking: None (Open Label)|Primary Purpose: Basic Science
NCT03854032	Nivolumab and BMS986205 in Treating Patients With Stage II-IV Squamous Cell Cancer of the Head and Neck	2019	Adam Luginbuhl, MD	Thomas Jefferson University	Head and neck cancer	Cancer	Companion Diagnostic	blood	1												Unspecified	Unspecified	1	IHC staining for P16	Histology	1	exosome composition, and exosome function; Change in exosome abundance and composition in the peripheral blood	No			No	Secondary outcome	United States of America	No	No		Recruiting	No Results Available	Lip|Oral Cavity Squamous Cell Carcinoma|Pharynx|Larynx|Squamous Cell Carcinoma	Biological: Nivolumab|Biological: IDO1 Inhibitor BMS-986205|Procedure: Therapeutic Conventional Surgery|Other: Questionnaire Administration	Objective Response|Objective pathologic response at time of surgery|Change in immune cell polarization (Th1/Th2; M1/M2) in peripheral blood and tumor specimens|Change in inflammatory markers|Change in prevalence of intratumoral immune cell populations (effector T cells [Teff], regulatory T cells [Treg], and tumor-associated macrophages [TAM] in patients treated with Nivolumab and BMS986205 as com…	Thomas Jefferson University|Bristol-Myers Squibb	All	18 Years and older Â (Adult, Older Adult)	Phase 2	48	Other|Industry	Interventional	Allocation: Randomized|Intervention Model: Parallel Assignment|Masking: None (Open Label)|Primary Purpose: Treatment
NCT03857841	A Safety Study of IV Stem Cell-derived Extracellular Vesicles (UNEX-42) in Preterm Neonates at High Risk for BPD	2019	United Therapeutics	United Therapeutics	Bronchopulmonary dysplasia	Respiratory	Therapeutic		1	BM-MSCs	Mesenchymal Stem Cells	Bone Marrow			intravenous	intravenous	Subjects then received a single IV dose of UNEX-42 at 20 pmol phospholipid/kg body weight, or placebo. Also tested 60 and 200 pmol	Yes	Lipid	No	Unspecified	Unspecified	1	Unspecified	Unspecified	1	Safety and efficacy	No			Yes		United States of America	Yes	Yes		Terminated	Has Results	Bronchopulmonary Dysplasia	Biological: UNEX-42|Biological: Phosphate-buffered saline	Number of Subjects With Treatment-emergent Adverse Events During the Post-treatment Phase (Safety and Tolerability)	United Therapeutics	All	3 Days to 14 Days Â (Child)	Phase 1	3	Industry	Interventional	Allocation: Randomized|Intervention Model: Sequential Assignment|Masking: Quadruple (Participant, Care Provider, Investigator, Outcomes Assessor)|Primary Purpose: Treatment
NCT03870542	Multicenter, Prospective Study for Urinary Exosomal Biomarkers of Kidney Allograft Tubulointerstitial Fibrosis	2019	Sung Shin	Asan Medical Center	Transplant rejection	Transplant Rejection	Diagnostic	Urine	1												ultracentrifuge	Ultracentrifugation	1	proteomics analysis and RNA-sequencing (RNA-seq)	proteomics and RNA-seq	2	kidney fibrosis, Kidney graft function, association between urinary exosomes and the degree of graft fibrosis	No			Yes		Republic of Korea	No	No	UFO	Unknown status	No Results Available	Renal Fibrosis|Kidney Transplant Failure	Procedure: kidney transplantation	kidney fibrosis|Kidney graft function	Asan Medical Center|Korea University Anam Hospital|Inje University|Ulsan University Hospital|Hallym University Medical Center	All	18 Years to 70 Years Â (Adult, Older Adult)		200	Other	Observational	Observational Model: Cohort|Time Perspective: Prospective
NCT03874559	Exosomes in Rectal Cancer	2019	Andrew Hoover	University of Kansas Medical Center	Rectal Cancer	Cancer	Companion Diagnostic	Serum	1												Unspecified	Unspecified	1	In vitro and in vivo function of EVs (cancer organoid and mouse)	In vitro function and in vivo function	2	exosome biomarker levels and function in organoids	No			Yes		United States of America	No	No		Unknown status	No Results Available	Rectal Cancer	Diagnostic Test: Blood Draw	Exosomal Biomarkers Assessment|Exosomal Expression|Exosomal Functionality Assessment	University of Kansas Medical Center	All	18 Years and older Â (Adult, Older Adult)		30	Other	Observational	Observational Model: Cohort|Time Perspective: Prospective
NCT03895216	Identification and Characterization of Predictive Factors of Onset of Bone Metastases in Cancer Patients	2019	Gianluca Giavaresi	Istituto Ortopedico Rizzoli	Bone metastases	Cancer	Diagnostic	Plasma	1												Kit Invitrogen: Total Exosome Isolation Reagent	Precipitation	1	NGS, mass spectrometry, and in vitro function	NGS and mass spectrometry and in vitro function	3	EV miRNA and proteins	No			Yes		Italy	No	No	PreMetOn	Completed	No Results Available	Bone Metastases		Changes in miRNAs content of circulating tumor exosomes|Change in protein content of circulating tumor exosomes|Relationship between Plasma levels of circulating tumor exosomes and their content in miRNAs with overall survival and progression of the disease.|Cross-talk between isolated circulating tumor exosomes and commercial lines of bone tissue cells in the metastatic process.	Istituto Ortopedico Rizzoli	All	18 Years and older Â (Adult, Older Adult)		34	Other	Observational	Observational Model: Cohort|Time Perspective: Prospective
NCT03911999	Exosomal microRNA in Predicting the Aggressiveness of Prostate Cancer in Chinese Patients	2019	Chi Fai Ng	Chinese University of Hong Kong	prostate cancer	Cancer	Diagnostic	Urine	1												Unspecified	Unspecified	1	NGS (NGS) of exosomal RNA	NGS	1	compare the differences in microRNA expression between groups, then assess the accuracy of selected microRNAs for the differentiation of patients	No			Yes		Hong Kong	No	No		Completed	No Results Available	Prostate Cancer		To compare the differences in microRNA expression between non-prostate cancer subjects, pathologically insignificant and significant prostate cancer patients.|To assess the accuracy of selected microRNAs for the differentiation of patients with pathologically insignificant and significant prostate cancer after radical prostatectomy	Chinese University of Hong Kong	Male	45 Years and older Â (Adult, Older Adult)		180	Other	Observational	Observational Model: Cohort|Time Perspective: Prospective
NCT03927898	Phase II Study of Toripalimab Plus Stereotactic Body Radiotherapy in Colorectal Cancer Patients With Oligometastasis	2019	Jing Jin, M.D.,	Cancer Institute and Hospital, Chinese Academy of Medical Sciences	Colorectal Cancer	Cancer	Companion Diagnostic	blood	1												Unspecified	Unspecified	1	Unspecified	Unspecified	1	Change of expression of PD-L1 on Exosomes in peripheral blood	No			No	Secondary outcome, companion diagnostic	China	No	No		Unknown status	No Results Available	Metastatic Colorectal Cancer	Drug: Toripalimab|Radiation: Stereotactic Body Radiotherapy	1 year Progression-Free-Survival (PFS)|Grade 3-5 acute adverse events|Objective response rate|2 year local control rate|2 year overall survival|T cell receptor repertoire and T cell clones in peripheral blood|Expression of PD-1, ki-67 on T cell|Expression of PD-L1 on Exosomes in peripheral blood|Expression of PD-L1 on circulation tumor cell	Cancer Institute and Hospital, Chinese Academy of Medical Sciences|Shanghai Junshi Bioscience Co., Ltd.	All	18 Years to 75 Years Â (Adult, Older Adult)	Phase 2	40	Other	Interventional	Allocation: N/A|Intervention Model: Single Group Assignment|Masking: None (Open Label)|Primary Purpose: Treatment
NCT03941210	Micro RNA as Prediction and/or Prognostic Markers of IRIS in TB-HIV Co-infected Patients	2019	Polidy PEAN, MD, PhD	ANRS, Emerging Infectious Diseases	HIV, Tuberculosis	Infection	Diagnostic	Plasma	1												Unspecified	Unspecified	1	Flow Cytometry	Flow cytometry	1	miRNA expression	No			Yes	Not well defined	Cambodia	No	No	miRNA	Unknown status	No Results Available	HIV Infection|Tuberculosis Infection	Other: Detection of molecular Biomarkers	miRNA expression profile in a cohort of patients with a HIV infection and Tuberculosis and correlate it with their clinical evolution	ANRS, Emerging Infectious Diseases	All	18 Years to 100 Years Â (Adult, Older Adult)		134	Other	Observational	Observational Model: Case-Control|Time Perspective: Other
NCT03942718	Systemic Lupus Erythematosus Exercise Program	2019	Julia Weinmann-Menke, Prof. Dr. med	University Medical Center Mainz	Lupus Erythematosus	Autoimmune	Companion Diagnostic	Unspecified	1												bead isolation and or size exclusion chromatography	SEC and Microbeads	2	protein marker characterization (no method)	Unspecified	1	relative amount of EV subpopulations will be analyzed before and after acute exercise	Yes	Unspecified Subpopulations	Mentions subpopulations, "The relative amount of EV subpopulations will be analyzed before and after acute exercise"	No	Secondary outcome, exploratory for response	Germany	No	No	SLEEP	Unknown status	No Results Available	Systemic Lupus Erythematosus	Other: Exercise	Peak oxygen uptake (VO2peak)|Fatigue Scale for Motor and Cognitive Functions (FSMC)|Beck Depression Inventar (BDI)|Systemic Lupus Erythematosus Disease Activity Index (SELENA-SLEDAI)|Disease Activity Score 28 (DAS 28)|Work Ability Index (WAI)|Circulating, cell-free Deoxyribonucleic acid (CfDNA)|Revised Cutaneous Lupus Erythematosus Disease Area and Severity Index (RCLASI)|Extra cellular vesicles …	University Medical Center Mainz|Johannes Gutenberg University Mainz	All	18 Years to 65 Years Â (Adult, Older Adult)	Not Applicable	30	Other	Interventional	Allocation: Randomized|Intervention Model: Parallel Assignment|Masking: None (Open Label)|Primary Purpose: Treatment
NCT03944603	Longitudinal Innate Immunity and Aging Study	2019	University of Colorado, Denver	University of Colorado, Denver	Aging	Aging	Diagnostic	Blood and CSF	2												Unspecified	Unspecified	1	Unspecified	Unspecified	1	Levels of exosomal innate immune biomarkers	No			Yes		United States of America	No	No	LIIA	Recruiting	No Results Available	Healthy Older Adults Ages 60-89		Levels of Immune Protein Markers in Blood and CSF|Performance on Neuropsychological Measures|Levels of Exosomal Innate Immune Markers in Blood and CSF|Brain Structure|CSF Levels of Alzheimer's Disease Related Markers	University of Colorado, Denver|National Institute on Aging (NIA)	All	60 Years to 89 Years Â (Adult, Older Adult)		300	Other|NIH	Observational	Observational Model: Cohort|Time Perspective: Prospective
NCT03957252	Validation of ClarityDX Prostate as a Reflex Test to Refine the Prediction of Clinically-significant Prostate Cancer	2019	Adrian S Fairey, Matthew E Hyndman	Nanostics	prostate cancer	Cancer	Diagnostic	Blood	1												Unspecified	Unspecified	1	Unspecified	Unspecified	1	prediction of clinically significant prostate cancer at biopsy	No			Yes		Multiple	No	No	APCaRI-05	Recruiting	No Results Available	Prostate Cancer	Diagnostic Test: Blood test: ClarityDX Prostate	Diagnostic Clinical Performance: prediction of clinically significant prostate cancer at biopsy	Nanostics|Alberta Prostate Cancer Research Initiative, APCaRI|DynaLIFE Medical Laboratories|Prostate Cencer Centre, Calgary|Northern Alberta Urology Centre|Alberta Cancer Foundation|Alberta Innovates Health Solutions|Motorcycle Ride for Dad|University Hospital Foundation - The Kaye Fund Competition	Male	40 Years to 75 Years Â (Adult, Older Adult)		2800	Industry|Other	Observational	Observational Model: Cohort|Time Perspective: Prospective
NCT03971955	CharacterIzation of Adult Onset Autoimmune Diabetes	2019	Anna Casu	AdventHealth Translational Research Institute	diabetes	Endocrine	Diagnostic	Blood	1												Unspecified	Unspecified	1	Unspecified	Unspecified	1	Specific microRNA levels	No			Yes		United States of America	No	No	CIAO	Active, not recruiting	No Results Available	Diabetes	Other: Mixed Meal Test|Other: Dual Energy X-Ray Absorptiometry (DEXA)|Procedure: Adipose Tissue Biopsy	Blood collection	AdventHealth Translational Research Institute	All	18 Years to 75 Years Â (Adult, Older Adult)		25	Other	Observational	Observational Model: Other|Time Perspective: Cross-Sectional
NCT03974204	Analyses of Exosomes in the Cerebrospinal Fluid for Breast Cancer Patients With Suspicion of Leptomeningeal Metastasis.	2019	Emilie LE RHUN	Centre Oscar Lambret	Breast cancer	Cancer	Diagnostic	CSF and Blood	2												Unspecified	Unspecified	1	Proteomics	Proteomics	1	Proteomic profile and histological analysis of the CSF, proteomics of Blood	No			Yes		France	No	No		Withdrawn	No Results Available	Breast Cancer|Leptomeningeal Metastasis	Procedure: Cerebrospinal fluid and Blood sample collection at the initial diagnostic assessment|Procedure: Cerebrospinal fluid and Blood sample collection if conclusions of initial diagnostic assessment are "Lack of evidence" according to EANO-ESMO classification|Procedure: Cerebrospinal fluid and Blood sample collection if conclusions of initial diagnostic assessment are "confirmed", "probable" …	Proteomic profiles issued from cerebrospinal fluid at diagnosis|Cytology of cerebrospinal fluid at diagnosis|Proteomic profiles issued from cerebrospinal fluid|Histological subtype|Hormonal receptors status|Likehood of leptomeningeal metastasis according to the EANO-ESMO classification.|Overall survival|Proteomic profiles issued from Blood	Centre Oscar Lambret	Female	18 Years and older Â (Adult, Older Adult)	Not Applicable	0	Other	Interventional	Allocation: N/A|Intervention Model: Single Group Assignment|Masking: None (Open Label)|Primary Purpose: Diagnostic
NCT03984006	Early Detection of Autoimmune Thyroid Heart Disease Via Urinary Exosomal Proteins	2019	Dr. Chih-Yuan Wang	National Taiwan University Hospital	Heart disease	Autoimmune	Diagnostic	Urine	1												Unspecified	Unspecified	1	Unspecified	Unspecified	1	Exosomal NT-proBNP protein detection	No			Yes		Taiwan	No	No		Completed	No Results Available	Thyroid Diseases|Heart Failure		Change of serum (Blood) thyroglobulin level|Change of serum (Blood) free T4 level|Change of serum (Blood) TSH level|Change of anti-thyroglobulin level|Urinary exosomal NT-proBNP detection|2-D Cardiac Doppler ultrasonography evaluation	National Taiwan University Hospital	All	20 Years to 80 Years Â (Adult, Older Adult)		5	Other	Observational	Observational Model: Cohort|Time Perspective: Prospective
NCT03985696	Exosomes and Immunotherapy in Non-Hodgkin B-cell Lymphomas	2019	Julie ABRAHAM,	University Hospital, Limoges	Lymphoma	Cancer	Companion Diagnostic	blood and in vitro	2												Unspecified	Unspecified	1	Unspecified	Unspecified	1	CD20, PDL-1 in exosomes	No		"Quantification of CD20 and PDL-1 in exosomes purified from cell cultures"	Yes		France	No	No	ExoReBLy	Recruiting	No Results Available	Lymphoma, B-cell, Aggressive Non-Hodgkin (B-NHL)	Other: blood sample	Quantification of CD20 and PDL-1 in exosomes purified from cell cultures of DLBCL human cell lines and from Healthy volunteers|Evaluation if peripheral exosomes can be used as novel diagnostic biomarkers in DLBCL	University Hospital, Limoges	All	18 Years and older Â (Adult, Older Adult)	Not Applicable	90	Other	Interventional	Allocation: Non-Randomized|Intervention Model: Parallel Assignment|Masking: None (Open Label)|Primary Purpose: Basic Science
NCT03995836	Epigenetics Modifications in Morbid Obesity and Obstructive Sleep Apnea Patients: The EPIMOOSA Study	2019	JAVIER LAZARO SIERRA, MD	Aragon Institute of Health Sciences	obesity and obstructive sleep apnea	Obesity	Diagnostic	Blood	1												Unspecified	Unspecified	1	qRT-PCR	qRT-PCR	1	Exosomal miRNA (16, 21, 34, 126, 133, 145, 146, 155, 223, 320)	No			Yes		Spain	No	No	EPIMOOSA	Completed	No Results Available	Obstructive Sleep Apnea|Morbid Obesity|Epigenetic Disorder	Device: CPAP|Procedure: Bariatric Surgery	Epigenetics changes in morbid obesity patient with or without obstructive sleep apnea (OSA)|Impact of CPAP treatment in epigenetics changes.|Impact of weight loss due to bariatric surgery in epigenetics changes.	Aragon Institute of Health Sciences	All	18 Years to 60 Years Â (Adult)		70	Other	Observational	Observational Model: Cohort|Time Perspective: Prospective
NCT04026425	Analysis of Post-exertional Malaise Using a Two-day CPET in People With ME/CFS	2019	Betsy Keller	Ithaca College	Myalgic encephalomyelitis, chronic fatigue syndrome	Autoimmune	Diagnostic	Blood	1												Unspecified	Unspecified	1	Unspecified	Unspecified	1	Measures of athletic exertion, "circulating inflammatory molecules and EV analysis"	No			No	Keyword	United States of America	No	No		Active, not recruiting	No Results Available	Myalgic Encephalomyelitis|Chronic Fatigue Syndrome	Other: Two-day cardiopulmonary exercise test	Volume of oxygen consumed at peak effort|Volume of oxygen consumed at ventilatory/anaerobic threshold (VAT)|Rate of work performed at peak effort|Rate of work performed at VAT|Heart rate at peak effort|Heart rate at VAT|Systolic Blood pressure at seated rest|Systolic Blood pressure at peak effort|Respiratory Exchange Ratio (RER) at peak effort	Ithaca College|Cornell University|Weill Medical College of Cornell University|Workwell Foundation	All	18 Years to 70 Years Â (Adult, Older Adult)	Not Applicable	173	Other	Interventional	Allocation: Non-Randomized|Intervention Model: Parallel Assignment|Masking: None (Open Label)|Primary Purpose: Basic Science
NCT04029740	Exosomal microRNAs as a Biomarker in Panic Disorder and in Response to CBT	2019	Jonathan D. Huppert	Hebrew University of Jerusalem	Panic Disorder	Mental Health Disorder	Diagnostic	Plasma and blood	2												Unspecified	Unspecified	1	Unspecified	Unspecified	1	EV miRNA and sncRNA expression, changes in panic disorder symptoms	No			Yes		Israel	No	No		Recruiting	No Results Available	Panic Disorder	Behavioral: CBT- both internet and face to face|Other: No intervention	Differntial expression of Plasma exosomal microRNAs|Change in Panic Disorder Severity Scale (PDSS)|Change in Anxiety Sensitivity Index-3 (ASI-3)|Change in Mobility Inventory|Differntial expression of whole Blood short non-coding RNAs|Change in the Five-Dimensional Curiosity Scale (DCS-5)|Changes in Experiences in Close Relationship Scale-Short (ECR-s)|Changes in Sexual Functioning Questionnaire	Hebrew University of Jerusalem|Hadassah Medical Organization	All	18 Years to 65 Years Â (Adult, Older Adult)	Not Applicable	80	Other	Interventional	Allocation: Non-Randomized|Intervention Model: Parallel Assignment|Masking: None (Open Label)|Primary Purpose: Basic Science
NCT04048577	A Pilot Study to Characterize the Biological Effect of a Pre-planned 12 Week Dose Interruption of Natalizumab	2019	Regina R Berkovich, MD, PhD	Berkovich, Regina MD, PhD Inc.	Multiple Sclerosis	Neurological	Companion Diagnostic	CSF	1												Unspecified	Unspecified	1	Unspecified	Unspecified	1	Change of John Cunningham Virus Extracellular Vesicles in CSF in pre- and post-interruption of treatment through study completion, an average of 6 months.	No		Change of John Cunningham virus EVs, but metions looking for antibody level so I think it's bulk	No	Secondary outcome, companion diagnostic	United States of America	No	No		Recruiting	No Results Available	Multiple Sclerosis|Multiple Sclerosis, Relapsing-Remitting	Drug: Dosing Interruption of Natalizumab	Leukocyte Type and Quantity in CSF|MS Activity through CSF, Blood, and MRI|Natalizumab Concentrations in Blood|immunoglobulin G4 Levels in Blood|Soluble Vascular Cell Adhesion Molecules and Soluble Mucosal Vascular Addressin Cell Adhesion Molecule Levels (sVCAM sMAdCAM) in Blood|John Cunningham Virus Extracellular Vesicle Antibody Levels in CSF	Berkovich, Regina MD, PhD Inc.|Biogen|Cedars-Sinai Medical Center	All	21 Years to 65 Years Â (Adult, Older Adult)	Phase 4	10	Other|Industry	Interventional	Allocation: Non-Randomized|Intervention Model: Parallel Assignment|Masking: None (Open Label)|Primary Purpose: Treatment
NCT04049786	Impact of Bariatric Surgery on Pharmacokinetic Study of Simvastatin and Carvedilol	2019	Wilson Salgado Junior, PhD AND Jose S dos Santos, PhD AND Natalia De Moraes, PhD	Natalia Valadares de Moraes	Obesity	Obesity	Companion Diagnostic	Blood	1												Unspecified	Unspecified	1	real-time quantitative PCR	qRT-PCR	1	Transcriptomic analysis of liver extracellular vesicles	No			No	Secondary outcome	United States of America	No	No		Enrolling by invitation	No Results Available	Obesity|Bariatric Surgery|Roux-en Y Gastric Bypass	Procedure: Digestive biopsy|Drug: Carvedilol 25mg|Procedure: Serial blood sampling for PK analysis|Drug: Metoprolol 100 mg for CYP2D6 phenotyping|Drug: Simvastatin 40mg|Drug: Midazolam 2 mg for CYP3A4 phenotyping|Other: Genotyping	Pharmacokinetic analysis of simvastatin|Pharmacokinetic analysis of carvedilol|CYP2D6 phenotyping using metoprolol as a probe drug|CYP3A4 phenotyping using midazolam as a probe drug|Genotyping the main SNPs on CYP2C9, CYP2D6, ABCB1 and SLCO1B1 genes|Transcriptomic analysis of liver extracellular vesicles|Transcriptomic analysis of intestine samples	Natalia Valadares de Moraes|FundaÃ§Ã£o de Amparo Ã Pesquisa do Estado de SÃ£o Paulo|University of Sao Paulo|Universidade Estadual Paulista JÃºlio de Mesquita Filho	All	18 Years to 65 Years Â (Adult, Older Adult)	Phase 4	120	Other	Interventional	Allocation: Non-Randomized|Intervention Model: Parallel Assignment|Masking: None (Open Label)|Primary Purpose: Treatment
NCT04053855	Evaluation of Urinary Exosomes Presence From Clear Cell Renal Cell Carcinoma	2019	Nicolas MOTTET	Centre Hospitalier Universitaire de Saint Etienne	renal cell Cancer	Cancer	Diagnostic	Urine	1												Unspecified	Unspecified	1	Electron microscopy, flow cytometry, qRT-PCR	TEM and flow cytometry and qRT-PCR	3	% of exosomes with specific biomarkers	Yes	Cell Source and Protein Expression	CA9 and CD9, VGEFR2, CD81, CD63, Specifically identifying tumor exosomes, "Percentage positive" by TEM, qRT-PCR, flow cytometry	Yes		France	No	No	PEP-C	Recruiting	No Results Available	Clear Cell Renal Cell Carcinoma	Biological: Urinary sample	Number of patients (with clear cell kidney cancer) with CD9+ and CA9+ exosomes by electron microscopy technique|Percentage of CD9+ /CA9+ exosomes by electron microscopy technique (%) for patients with clear cell kidney cancer|Percentage of CD9+ /CA9+ exosomes by electron microscopy technique (%) for control patients|Percentage of CD9+ /CA9+ exosomes by flow cytometry (%) for patients with clear c…	Centre Hospitalier Universitaire de Saint Etienne	All	18 Years and older Â (Adult, Older Adult)		100	Other	Observational	Observational Model: Cohort|Time Perspective: Prospective
NCT04081194	Cell Free Circulating Nucleic Acids as New Tumor Diagnostics From Human Plasma Samples.	2019	Sara Alameldin	Assiut University	Skin Cancer	Cancer	Diagnostic	Blood	1												Unspecified	Unspecified	1	rtPCR for the nucleic acids, Bradford and Qubit protein assays	RT-PCR and Bradford prot assay and Qubit prot assay	3	EV nucleic acids related to melanoma	No			Yes		Egypt	No	No		Unknown status	No Results Available	New Tumor Diagnostics From Human Plasma Samples		Isolation of Exosomes as a stable source of nucleic acid as an early Detection Method to diagnose Melanoma.	Assiut University	All	50 Years to 90 Years Â (Adult, Older Adult)		15	Other	Observational	Observational Model: Case-Control|Time Perspective: Prospective
NCT04100811	Identification of Clinically Insignificant or Significant Prostate Cancer With the miR Scientific Sentinelâ„¢ Platform	2019	Carl A Olsson	miR Scientific LLC	Prostate cancer	Cancer	Diagnostic	Urine	1												Unspecified	Unspecified	1	Identification of RNAs using custom platform Sentinel, likely RNA-seq but doesn't say	Custom	1	EV sncRNAs	No			Yes		United States of America	No	No		Recruiting	No Results Available	Prostate Cancer		Validate the performance characteristics of the miR SentinelÂ® PCC4 Test to classify subjects into low-risk, intermediate-risk, high-risk, or no molecular evidence of prostate cancer using risk-group labeling based on pathological grading|Validate the performance characteristics of the miR SentinelÂ® PCC4 Test to classify subjects into low-risk, intermediate-risk, high-risk, or no molecular evide…	miR Scientific LLC	Male	45 Years and older Â (Adult, Older Adult)		4000	Industry	Observational	Observational Model: Cohort|Time Perspective: Prospective
NCT04120272	Discovery for Biomarkers and Risk Factors for Postoperative Delirium in Elderly Patients With Spine Surgery	2019	Bon-Nyeo Koo	Yonsei University	Delirium	Neurological	Diagnostic	Blood and urine	2												Unspecified	Unspecified	1	RNA-seq	Unspecified	1	Blood and Plasma EV mRNA and miRNA, predictive value EV RNA, fecal microbiota	No			Yes		Republic of Korea	No	No		Recruiting	No Results Available	Spinal Disease	Procedure: Spine surgery	Exosomes in Urine: Differences in Gene Expression|Exosomes in Blood: Differences in Gene Expression|Fecal microbiota|Brain efficiency test(EEG)|Brain efficiency test(pulse wave test)|Cognitive test -MMSE|Cognitive test -MOCA|Cognitive test -TICS	Yonsei University	All	70 Years to 100 Years Â (Older Adult)		600	Other	Observational	Observational Model: Case-Control|Time Perspective: Prospective
NCT04121065	Role of ADA SNPs in Subjects With Relapsing Multiple Sclerosis (RMS)	2019	Diego Centonze	Neuromed IRCCS	Multiple Sclerosis	Neurological	Companion Diagnostic	blood	1												Unspecified	Unspecified	1	qRT-PCR	qRT-PCR	1	changes of lymphocytes, biomarkcer and genes expression	No			No	Secondary outcome	Italy	No	No		Not yet recruiting	No Results Available	Relapsing Multiple Sclerosis	Procedure: Blood withdrawal	1. Evaluation of lymphopenia, measured by the number of lymphocytes per cubic millimeter (mm3) and associated to ADA polymorphism|Genotyping of SNPs and gene expression for correlation analysis with disease effectiveness of Cladribine treatment|Evaluation of DCK and 5'NT genes expression|Statistical correlation of EBV genotypes with responder or non-responder conditions|Quantification of DCK and …	Neuromed IRCCS	All	18 Years and older Â (Adult, Older Adult)		150	Other	Observational	Observational Model: Cohort|Time Perspective: Prospective
NCT04121208	MIcroglial Colony Stimulating Factor-1 Receptor (CSF1R) in Alzheimer's Disease	2019	Vanessa Raymont	University of Oxford	Alzheimer's Disease, Cognitive Impairment	Neurological	Companion Diagnostic	CSF	1												Unspecified	Unspecified	1	Unspecified	Unspecified	1	change from baseline in amount of CSF extracellular vesicles	No			No	Secondary outcome, companion diagnostic	United Kingdom	No	Yes	MICAD	Unknown status	No Results Available	Alzheimer Disease|Mild Cognitive Impairment	Drug: JNJ-40346527|Other: Placebo	Placebo-controlled change from baseline in cerebrospinal fluid (CSF) protein marker concentration levels.|Placebo-controlled change from baseline in CSF and blood biomarker concentration levels|Placebo-controlled change from baseline in amount of CSF extracellular vesicles and cell population.|Measurement of plasma/CSF JNJ-40346527 levels|Measurement of cerebrospinal fluid (CSF) protein marker co…	University of Oxford|Janssen Pharmaceutica	All	50 Years to 99 Years Â (Adult, Older Adult)	Phase 1	54	Other|Industry	Interventional	Allocation: Randomized|Intervention Model: Parallel Assignment|Masking: Single (Participant)|Primary Purpose: Other
NCT04127591	Differential Expression and Analysis of Peripheral Plasma Exosome miRNA in Patients With Myocardial Infarction	2019	Bin He	Xinhua Hospital, Shanghai Jiao Tong University School of Medicine	myocardial infarction	Cardiovascular	Diagnostic	Blood	1												Unspecified	Unspecified	1	qPCR and NGS	qPCR and NGS	2	miRNA expression	No			Yes		China	No	No		Unknown status	No Results Available	Myocardial Infarction	Other: exosome	Determination of differential expression of miRNA by second-generation sequencing technology|Diagnostic value of the differential microRNAs evaluate by qPCR in patients of myocardial infarction	Xinhua Hospital, Shanghai Jiao Tong University School of Medicine	All	18 Years to 100 Years Â (Adult, Older Adult)		10	Other	Observational	Observational Model: Case-Only|Time Perspective: Prospective
NCT04131166	Precision Nutrition and Metabolic Function	2019	Samuel Klein, MD	Washington University School of Medicine	Obesity, insulin resistance	Obesity	Companion Diagnostic	Blood and tissue	2												Unspecified	Unspecified	1	Unspecified	Unspecified	1	Change in exosome-mediated intercellular signalling based on disease state and diet	No			No	Secondary outcome, diagnostic value	United States of America	No	No		Recruiting	No Results Available	Obesity|Insulin Resistance	Behavioral: Mediterranean diet|Behavioral: Low-carbohydrate, ketogenic diet|Behavioral: Low-fat diet|Other: Annual follow-up testing for 5 years	Insulin sensitivity|Change in insulin sensitivity|24-hour glucose concentrations|Change in 24-hour glucose concentrations|24-hour hormone concentrations|Change in 24-hour hormone concentrations|Î²-cell function|Change in Î²-cell function|Insulin clearance|Change in Insulin clearance|Fat mass and fat free mass|Change in fat mass and fat free mass|Exosome-mediated intercellular signaling|Change in …	Washington University School of Medicine|Centene Corporation	All	18 Years to 55 Years Â (Adult)	Not Applicable	300	Other	Interventional	Allocation: Randomized|Intervention Model: Parallel Assignment|Masking: None (Open Label)|Primary Purpose: Other
NCT04131712	Mechanisms Underlying Local and Systemic Effects of Massage	2019	Esther Dupont-Versteegden	Esther Dupont-Versteegden	Muscle atrophy	Muscular	Companion Diagnostic	Serum	1												Unspecified	Unspecified	1	EV number and their miRNA cargo in the serum (blood), and markers of EV biogenesis in muscle	Unspecified	1	Muscle atrophy, expression of muscle Rab27b mRNA, and EV number	No			No	Secondary outcome, companion diagnostic	United States of America	No	No		Recruiting	No Results Available	Muscle Atrophy	Other: Massage	Percent change in myofiber Cross Sectional Area (CSA).|Percent change in myofibrillar protein synthesis (MyoKsyn).|Percent change in serum (blood) extracellular vesicle number (EV #).|Percent change in the expression of muscle Rab27b mRNA.	Esther Dupont-Versteegden|University of Oklahoma|National Center for Complementary and Integrative Health (NCCIH)|University of Kentucky	All	18 Years to 30 Years Â (Adult)	Not Applicable	140	Other|NIH	Interventional	Allocation: Randomized|Intervention Model: Parallel Assignment|Masking: Single (Outcomes Assessor)|Primary Purpose: Supportive Care
NCT04134676	Therapeutic Potential of Stem Cell Conditioned Medium on Chronic Ulcer Wounds	2019	Dr. Sukmawati T Tan	Sukma Skin Treatment	Ulcers	Wound/Ulcer	Therapeutic		1	Conditioned medium from Wharton's Jelly MSCs	Mesenchymal Stem Cells	Wharton's Jelly			Topical, in the form of a conditioned medium gel over the wound	Topical	Conditioned Media represents the complete regenerative milieu of cell-sourced secretome and vesicular elements. The soluble components of the secretome may be separated from the microvesicle fraction by centrifugation, filtration, polymer precipitation-based methodologies, ion exchange chromatography and size-exclusion chromatography. In this group, the subjects will use Conditioned Medium topica…	No	Unspecified	Yes	No EV isolation	None	1	Not performed	Unspecified	1	Macroscopic evaluation of ulcer progression	No			No	Non-specific target, all fluid	Indonesia	No	No		Completed	No Results Available	Chronic Ulcer	Drug: Conditioned Media	Knowing the the success rate of chronic ulcer healing in patients undergoing wound care with conditioned medium	Sukma Skin Treatment|Stem Cell and Cancer Institute, Kalbe Farma Tbk|PT Pharma Metric Labs	All	18 Years to 80 Years Â (Adult, Older Adult)	Phase 1	38	Other|Industry	Interventional	Allocation: N/A|Intervention Model: Single Group Assignment|Masking: None (Open Label)|Primary Purpose: Treatment
NCT04142138	When the Kidney Reacts to Nutritional Changes	2019	Dana Bielopolski	Rockefeller University	Prehypertension	Cardiovascular	Companion Diagnostic	Urine	1												Unspecified	Unspecified	1	Mass spectrometry	Mass spectrometry	1	EV proteome	No			Yes		United States of America	No	No		Completed	No Results Available	Prehypertension	Other: DASH	urine exosome protein abundance pattern|urine electrolyte ratio in a spot urine as a surrogate to 24-h urine collection to assess nutritional consumption.|24-h urine collection as a measure of adherence to the DASH diet	Rockefeller University	All	18 Years to 60 Years Â (Adult)	Not Applicable	9	Other	Interventional	Allocation: N/A|Intervention Model: Single Group Assignment|Masking: None (Open Label)|Primary Purpose: Other
NCT04153539	Acute Health Effects of Traffic-Related Air Pollution Exposure	2019	Haidong Kan	Fudan University	Other	Environmental	Companion Diagnostic	plasma	1												Unspecified	Unspecified	1	Transcriptomics	Transcriptomics	1	RNA and miRNA expression in exosomes	No			Yes		China	No	No		Active, not recruiting	No Results Available	Cardiovascular System|Respiratory System	Behavioral: Walking along a busy road|Behavioral: Walking in a traffic-free park	Changes in FEV1|Blood Pressure|Heart Rate Variability Parameters|Changes of FVC|Changes of FEV1/FVC|Changes of MMEF	Fudan University	All	18 Years to 30 Years Â (Adult)	Not Applicable	69	Other	Interventional	Allocation: Randomized|Intervention Model: Crossover Assignment|Masking: Single (Outcomes Assessor)|Primary Purpose: Prevention
NCT04154332	Exosome Cargo From Preeclampsia Patients	2019	Michelle Tubinis,	University of Alabama at Birmingham	Preeclampsia	Reproductive	Diagnostic	Blood and placental tissue	2												Unspecified	Unspecified	1	Unspecified	Unspecified	1	Exosome cargo levels, vasorin and angiotensin	No			Yes		United States of America	No	No		Recruiting	No Results Available	Preeclampsia	Other: Sample collection	Exosome cargo levels	University of Alabama at Birmingham	Female	18 Years to 45 Years Â (Adult)		64	Other	Observational	Observational Model: Cohort|Time Perspective: Prospective
NCT04155359	Clinical Evaluation of the miR Sentinel BCa TM Test to Diagnose Bladder Cancer in Hematuria Patients	2019	Carl A Olsson	miR Scientific LLC	Bladder cancer	Cancer	Diagnostic	Urine	1												Unspecified	Unspecified	1	Custom array/PCR tech	Custom	1	EV sncRNA and predictive value	No			Yes		United States of America	No	No		Recruiting	No Results Available	Bladder Cancer		To establish the performance characteristics of the miR Scientific Sentinelâ„¢ Bladder Cancer Diagnostic Test (miR Sentinelâ„¢ BCa Test), a urine exosome-based diagnostic test, to identify bladder cancer in participants presenting with hematuria|Validate the performance characteristics of the miR Scientific Sentinelâ„¢ Bladder Cancer Recurrence Test (miR Sentinelâ„¢ BCR Test) for the identificati…	miR Scientific LLC	All	45 Years to 85 Years Â (Adult, Older Adult)		3000	Industry	Observational	Observational Model: Cohort|Time Perspective: Prospective
NCT04164134	New Strategies to Detect Cancers in Carriers of Mutations in RB1	2019	Armida W. M. Fabius	Amsterdam UMC	Retinoblastoma	Cancer	Diagnostic	Blood	1												Unspecified	Unspecified	1	Unspecified	Unspecified	1	RNA expression of platelets, EV DNA, genomic analysis of tumor tissue	No			Yes		Multiple	No	No	NIRBTEST	Recruiting	No Results Available	Retinoblastoma|Secondary Primary Malignancies After Retinoblastoma	Other: Blood draw	RNA expression on platelets and allelic DNA balance of EVs in the Blood of adult RB1 mutation carriers (Rb-survivors) and retinoblastoma patients (children).|RNA expression on platelets, allelic DNA balance of EVs in Blood and genomic analysis on tumor tissue of RB1-mutation carriers diagnosed with a second primary malignancy.	Amsterdam UMC, location VUmc|University Hospital, Essen|Institut Curie|Ligue contre le cancer, France	All	0 Years to 99 Years Â (Child, Adult, Older Adult)		396	Other	Observational	Observational Model: Case-Control|Time Perspective: Cross-Sectional
NCT04164966	Development of Novel Biomarkers for the Early Diagnosis of Type 1 Diabetes	2019	Richard Pratley	AdventHealth Translational Research Institute	Type 1 Diabetes	Endocrine	Diagnostic	Blood	1												Unspecified	Unspecified	1	Unspecified	Unspecified	1	Number of circulating beta-cell specific exosomes	Yes	Cell Source	"Measure will be the number (concentration) of circulating beta-cell specific exosomes"	Yes		United States of America	No	No	HONEY	Recruiting	No Results Available	Type 1 Diabetes		Characterization of circulating Î² cell-specific exosomes in children with T1D and healthy normal controls using baseline samples	AdventHealth Translational Research Institute	All	12 Years to 18 Years Â (Child, Adult)		20	Other	Observational	Observational Model: Other|Time Perspective: Prospective
NCT04167722	How Does Prostate Cancer Metastasize? Studying the Role of Secreted Packages (Exosomes) From Fat Tissue in Lean and Obese Patients	2019	Joseph Tam	Imperial College London	Prostate cancer	Cancer	Diagnostic	Culture	1												Unspecified	Unspecified	1	In vitro function on cancer cells, RNA transfer by bead isolation? And then RNA sequencing	In vitro function and RNA-seq	2	Effects of the prostate and adipos-derived exosomes on prostate cell lines	No			Yes		United Kingdom	No	No	EXOPRO	Recruiting	No Results Available	Prostate Cancer|Obesity	Procedure: Robotic Radical Prostatectomy	Determine functional differences of peri-prostatic adipose tissue from lean vs obese patients on prostate cancer cell lines|Identification of exosomal small RNAs transferred between human adipose tissue to prostate cancer cells lines|Assess how exosomal small RNAs from lean vs obese patients affect cancer regulation|Attempt to replicate functional changes observed	Imperial College London|Imperial College Healthcare NHS Trust|Experimental Cancer Medicine Centres	Male	Child, Adult, Older Adult		100	Other	Observational	Observational Model: Case-Control|Time Perspective: Prospective
NCT04173650	MSC EVs in Dystrophic Epidermolysis Bullosa	2019	Aegle Therapeutics	Aegle Therapeutics	Dystrophic Epidermolysis Bullosa	Skin	Therapeutic		1	BM-MSCs	Mesenchymal Stem Cells	Bone Marrow			Topical	Topical	For the EV treated wounds, up to six administrations of EVs occur approximately two weeks apart over a period of 10 weeks. If the treated wound closes prior to six administrations, and remains closed for at least two weeks, no additional doses are given. Wound closure is determined by complete re-epithelialization that is not subject to re-injury during dressing changes or as a result of normal d…	Yes	Unspecified	Yes	Unspecified	Unspecified	1	Unspecified	Unspecified	1	Wound healing	No			Yes		United States of America	No	No		Not yet recruiting	No Results Available	Dystrophic Epidermolysis Bullosa	Drug: AGLE 102	Dose Limiting Toxicity|Wound size evaluation	Aegle Therapeutics	All	6 Years and older Â (Child, Adult, Older Adult)	Phase 1|Phase 2	10	Industry	Interventional	Allocation: N/A|Intervention Model: Single Group Assignment|Masking: None (Open Label)|Primary Purpose: Treatment
NCT04182893	Clinical Study of ctDNA and Exosome Combined Detection to Identify Benign and Malignant Pulmonary Nodules	2019	Jiayuan Sun	Shanghai Chest Hospital	Pulmonary nodules	Cancer	Diagnostic	Blood and alveolar lavage	2												Unspecified	Unspecified	1	Unspecified	Unspecified	1	EV RNA	No			Yes		China	No	No	ctDNA	Unknown status	No Results Available	Pulmonary Nodules	Diagnostic Test: ctDNA and Exosome Combined Detection	Diagnostic efficiency of ctDNA and exosome combined detection in the identification of benign and malignant pulmonary nodules.	Shanghai Chest Hospital	All	18 Years to 80 Years Â (Adult, Older Adult)		400	Other	Observational	Observational Model: Case-Only|Time Perspective: Prospective
NCT04183530	The Individualized Accurate Diagnosis and Treatment of Chronic Objective Pulmonary Disease(COPD) Patients Based on Multidimensional Data	2019	Yang Jin	Wuhan Union Hospital, China	Chronic obstructive pulmonary disease	Respiratory	Diagnostic	Serum and plasma	2												Unspecified	Unspecified	1	Transcriptomics	Transcriptomics	1	Exosomal transcriptome for markers of COPD	No			Yes		China	No	No	COPD	Recruiting	No Results Available	Copd|Acute Exacerbation of Chronic Obstructive Pulmonary Disease		The transcriptome analysis of participates' serum (Blood) or Plasma|The metabolomics analysis of participates' urine or stool|The proteomics analysis of bronchoalveolar lavage fluid and saliva	Wuhan Union Hospital, China	All	18 Years to 90 Years Â (Adult, Older Adult)		1000	Other	Observational	Observational Model: Cohort|Time Perspective: Prospective
NCT04184076	Randomized Controlled Trial of Time-Restricted Feeding (TRF) in Acute Ischemic Stroke Patients	2019	National Taiwan University Hospital	National Taiwan University Hospital	stroke	Cardiovascular	Companion Diagnostic	plasma	1												Unspecified	Unspecified	1	metabolomics and lipidomics	metabolomics and lipidomics	2	Exosomal phospho-IRS1, phospho-Tau, Abeta1-42 levels	No			No	Keyword	Taiwan	No	No		Not yet recruiting	No Results Available	Fasting	Behavioral: Time-restricted feeding (TRF) with dietary counseling	The events of stroke in-evolution, stroke recurrence and hypoglycemia in acute ischemic stroke patients with time restricted fasting (TRF) or normal eating (NE)|3 months functional outcome, defined as modified Rankin Scale (mRS) <=1 as good outcome|Diffusion tensor imaging on MRI at baseline and 3 months post stroke	National Taiwan University Hospital	All	20 Years to 80 Years Â (Adult, Older Adult)	Not Applicable	40	Other	Interventional	Allocation: Randomized|Intervention Model: Parallel Assignment|Masking: None (Open Label)|Primary Purpose: Treatment
NCT04191044	Portal Hypertension in Non-alcoholic Fatty Liver Disease: Association With Cardiovascular Risk and Identification of Non-invasive Biomarkers (THESIS)	2019	Instituto de Investigación Marqués de Valdecilla	Instituto de Investigación Marqués de Valdecilla	Fatty Liver Disease	Liver	Diagnostic	Blood	1												Unspecified	Unspecified	1	Non-invaseive biomarkers of the presence and severity of hypertension	Unspecified	1	Unspecified	No			No	Secondary outcome, diagnostic	Spain	No	No	THESIS	Unknown status	No Results Available	Fatty Liver Disease	Other: A complete cardiovascular and liver characterization will be carried out	Number of patients with NAFLD without advanced fibrosis and severe steatosis with portal hypertension|Number of patients with NAFLD and advanced fibrosis with portal hypertension|number of the mechanisms responsible for the appearance of portal hypertension by specifically assessing the following|Threshold of portal hypertension leading to portal hypertension-related complications in patients wit…	Instituto de InvestigaciÃ³n MarquÃ©s de Valdecilla|Hospital Universitario Ramon y Cajal|Hospital General Universitario Gregorio MaraÃ±on|Puerta de Hierro University Hospital	All	18 Years to 65 Years Â (Adult, Older Adult)		170	Other	Observational	Observational Model: Other|Time Perspective: Prospective
NCT04202770	Focused Ultrasound and Exosomes to Treat Depression, Anxiety, and Dementias	2019	Sheldon Jordan	Neurological Associates of West Los Angeles	Depression, Anxiety, Dementia	Mental Health Disorder	Therapeutic		1	Amniotic fluid	Amniotic Fluid				intravenous	intravenous	Patients will be given 15cc of unconcentrated solution allogenic exosomes (equivalent to 21 million stem cells, Kimera Corporation) intravenously in 200 ccs of normal saline dripped over thirty minutes to one hour.	No	Producer Cell	No	Unspecified	Unspecified	1	Unspecified	Unspecified	1	Safety and efficacy	No			Yes		United States of America	No	No		Suspended	No Results Available	Refractory Depression|Anxiety Disorders|Neurodegenerative Diseases	Other: Exosomes	[trMDD] Beck Depression Inventory (BDI-II)|[Anxiety] Beck Anxiety Inventory (BAI)|[Dementia] Quick Dementia Rating Scale (QDRS)|[ALL] Global Rating of Change (GRC)|[trMDD] Patient Depression Questionnaire (PDQ-9)|[trMDD] Hamilton Depression Rating Scale (HAM-D)|[Anxiety] Hamilton Anxiety Rating Scale (HAM-A)|[Dementia] Repeatable Battery Assessment of Neuropsychological Status (RBANS) versions A-…	Neurological Associates of West Los Angeles	All	18 Years and older Â (Adult, Older Adult)	Not Applicable	300	Other	Interventional	Allocation: N/A|Intervention Model: Single Group Assignment|Masking: None (Open Label)|Primary Purpose: Treatment
NCT04202783	The Use of Exosomes In Craniofacial Neuralgia	2019	Sheldon Jordan	Neurological Associates of West LA	neuralgia	Neurological	Therapeutic		1	Unspecified	Unspecified				intravenous and epineural injection	intravenous and other	All patients will receive the same amount (5mL concentrated) of exosomes delivered via ultrasound-guided, regional epineural injection and the same amount (5mL unconcentrated) delivered via IV. Patients will be given 3 mL of the exosome product intravenously, which contains about 45mg of the exosome product containing 15-21 million neonatal stem cell products, and 3 mL of the exosome hyperconcent…	No	Unspecified	No	Unspecified	Unspecified	1	Unspecified	Unspecified	1	Safety and efficacy	No			Yes		United States of America	No	No		Suspended	No Results Available	Neuralgia	Other: Exosomes	Brief Pain Inventory (BPI)|Patient Health Questionnaire (PHQ-9)|Adverse Event Reporting|Global Rating of Change (GRC)	Neurological Associates of West Los Angeles	All	18 Years and older Â (Adult, Older Adult)	Not Applicable	100	Other	Interventional	Allocation: N/A|Intervention Model: Single Group Assignment|Masking: None (Open Label)|Primary Purpose: Treatment
NCT04213248	Effect of UMSCs Derived Exosomes on Dry Eye in Patients With cGVHD	2019	Xialin Liu	Zhongshan Ophthalmic Center, Sun Yat-sen University	Dry Eye Disease, Graft disease	Ocular	Therapeutic		1	Umbilical MSCs	Mesenchymal Stem Cells	Umbilical Cord			Eye drops	Eye drops	followed by intervention of UMSC-exo 10ug/drop, four times a day for 14 days	No	Ug	Yes	Unspecified	Unspecified	1	Unspecified	Unspecified	1	Efficacy	No			Yes		China	No	No		Recruiting	No Results Available	Dry Eye	Drug: Umbilical Mesenchymal Stem Cells derived Exosomes	Changes in Ocular Surface Disease Index (OSDI) Score|Changes in tear secretion amount by Schirmer's Test|Changes in Tear break time|Changes in Ocular Surface Staining|Changes in best corrected visual acuity (BCVA).|Changes in conjunctiva redness score|Changes in tear meniscus height	Zhongshan Ophthalmic Center, Sun Yat-sen University	All	18 Years to 70 Years Â (Adult, Older Adult)	Phase 1|Phase 2	27	Other	Interventional	Allocation: N/A|Intervention Model: Single Group Assignment|Masking: None (Open Label)|Primary Purpose: Treatment
NCT04221997	Trial With the Treatment of Sertraline in Youth With Generalized, Separation and/or Social Anxiety Disorders.	2020	Jeffrey Strawn	University of Cincinnati	Anxiety	Mental Health Disorder	Companion Diagnostic	plasma	1												Unspecified	Unspecified	1	Unspecified	Unspecified	1	Pt treatment response, predictive value of plasma EV signatures	No			No	Keyword	United States of America	No	No	EV-SoPRANO	Recruiting	No Results Available	Anxiety Disorders	Drug: sertraline	Number of Participants with Clinical Global Impression-Improvement Scale â‰¤ 2	University of Cincinnati|Eunice Kennedy Shriver National Institute of Child Health and Human Development (NICHD)	All	8 Years to 17 Years Â (Child)	Phase 4	150	Other|NIH	Interventional	Allocation: Randomized|Intervention Model: Parallel Assignment|Masking: Double (Participant, Investigator)|Primary Purpose: Basic Science
NCT04223622	Effects of ASC Secretome on Human Osteochondral Explants	2020	Chiara Giannasi	Istituto Ortopedico Galeazzi	Osteoarthritis	Joint	Therapeutic		1	MSCs	Mesenchymal Stem Cells	Adipose			Treating osteochondral explants induced to an OA phenotype with EVs	In vitro	treated with ASC secretome (either complete conditioned medium or extracellular vesicles)	No	Unspecified	No	Unspecified	Unspecified	1	in vitro funciton on osteochondral explants	in vitro function	1	cell viability, gene expression, protein expression	No			No	Non-specific target, all fluid	Italy	No	No	ASC-OA	Recruiting	No Results Available	Osteoarthritis	Biological: ASC secretome	Validation of the cell-free approach based on the use of ASC secretome on an ex vivo OA model by evaluation of cell viability, histological features and gene/protein expression of cartilage and bone biomarkers	Istituto Ortopedico Galeazzi	All	18 Years and older Â (Adult, Older Adult)		24	Other	Observational	Observational Model: Other|Time Perspective: Cross-Sectional
NCT04227886	Study on Predictive Biomarkers of Neoadjuvant Chemoradiotherapy for Rectal Cancer	2020	Zhu Ji	Fudan University	Rectal cancer	Cancer	Companion Diagnostic	plasma	1												Unspecified	Unspecified	1	RNA-seq	RNA-seq	1	Pt survival and response to radiation and chemo (capecitabine-irinotecan) and correlation of outcome with EVs	No			No	Secondary outcome, diagnostic value	China	No	No		Unknown status	No Results Available	Rectal Neoplasm Malignant Carcinoma|Chemoradiotherapy|Neoadjuvant Therapy|Predictive Biomarkers|Adenocarcinoma	Radiation: Radiation|Drug: Capecitabine-Irinotecan Combination	TRG|Toxicities|Overall Survival|Progression-free Survival|Local Control rate|pCR	Fudan University|Liaoning Tumor Hospital & Institute|Harbin Medical University	All	18 Years to 75 Years Â (Adult, Older Adult)		250	Other	Observational	Observational Model: Cohort|Time Perspective: Prospective
NCT04235023	PTP1B Implication in the Vascular Dysfunction Associated With Obstructive Sleep Apnea	2020	Wojciech Trzepizur, MD Ph D	University Hospital, Angers	Sleep Apnea, Atherosclerosis	Respiratory	Diagnostic	Blood	1												Ultracentrifugation	Ultracentrifugation	1	Western blot	Western blot	1	PTP1B exosomal expression	No			No	Secondary outcome, response to treatment	France	No	No	MacroSAS	Unknown status	No Results Available	Sleep Apnea|Inflammation|Atherosclerosis	Other: myeloid PTP1B expression analysis	myeloid PTP1B expression|myeloid PTP1B activity|PTP1B exosomal expression.|in vitro PTP1B implication on macrophage inflammatory response	University Hospital, Angers	All	18 Years and older Â (Adult, Older Adult)	Not Applicable	60	Other	Interventional	Allocation: Non-Randomized|Intervention Model: Parallel Assignment|Masking: None (Open Label)|Primary Purpose: Other
NCT04250493	Insulin Resistance in Multiple System Atrophy	2020	N/A	University Hospital, Bordeaux	Multiple System Atrophy	Neurological	Diagnostic	Plasma	1												Unspecified	Unspecified	1	Unspecified	Unspecified	1	Mean concentration of neuronal IRS-1pS312 in Plasma exosomes/ changes in HOMA Index and MRI imaging	No		Neural derived tested for concentraiton of marker, but appears to be bulk	No	Secondary outcome, diagnostic value	France	No	No	IRAMS	Recruiting	No Results Available	Multiple System Atrophy	Biological: Homeostasis Model Assessment of insulin resistance (HOMA)|Behavioral: MOntreal Cognitive Assessment (MoCA)|Behavioral: Clinical characteristics of AMS patients|Procedure: Brain Magnetic Resonance Imaging (MRI)|Biological: Blood sampling	HOMA Index|IRS-1pS312 (Insulin Receptor Substrate-1, Phosphorylated at Serine 312) concentration|Unified Multiple System Atrophy Rating Scale (UMSARS) score|COMPosite Autonomic Symptoms Score (COMPASS-31)|AMS-Qol - Quality of life questionnaire|MOntreal Cognitive Assessment (Moca) score|Brain MRI volume	University Hospital, Bordeaux|University of Bordeaux|Labex Brain|Centre National de la Recherche Scientifique, France	All	30 Years and older Â (Adult, Older Adult)	Not Applicable	124	Other	Interventional	Allocation: Non-Randomized|Intervention Model: Parallel Assignment|Masking: None (Open Label)|Primary Purpose: Health Services Research
NCT04258735	Genetic Characteristics of Metastatic Breast Cancer Patients	2020	Young-Hyuck Im	Samsung Medical Center	Breast Cancer	Cancer	Diagnostic	Unspecified	1												Unspecified	Unspecified	1	Genomics	Genomics	1	Correlation between EV readouts and survival	No			Yes	But one of many	Republic of Korea	No	No		Recruiting	No Results Available	Metastatic Breast Cancer	Diagnostic Test: Genomic analysis	Genomic profiling of MBC patients	Samsung Medical Center	All	18 Years and older Â (Adult, Older Adult)	Not Applicable	300	Other	Interventional	Allocation: Non-Randomized|Intervention Model: Sequential Assignment|Masking: None (Open Label)|Primary Purpose: Health Services Research
NCT04266639	Rheo-Erythrocrine Dysfunction as a Biomarker for RIC Treatment in Acute Ischemic Stroke	2020	Grethe Andersen, MD, DMSc	Grethe Andersen	stroke	Neurological	Companion Diagnostic	plasma	1												Unspecified	Unspecified	1	ELISA and Western blot and array techniques and recombinat antibody library techniques and NGS and qRT-PCR	ELISA and Western blot and array techniques and recombinat antibody library techniques and NGS and qRT-PCR	6	Exosomal surface markers, total protein, nucleic acid (DNA, RNA, miRNA) for anlaysis of neuroprotection and stroke subtyping	No			No	Secondary outcome, very detailed though	Denmark	No	No	ENOS	Completed	No Results Available	Stroke, Acute|Ischemic Stroke|Cerebrovascular Disorders|Central Nervous System Diseases	Device: Remote Ischemic Conditioning|Device: Sham Remote Ischemic Conditioning	RBC deformability will serve as a biomarker of the conditioning response and predictor of the clinical outcome in stroke patients.|RBC deformability will serve as a biomarker of the conditioning response and predictor of the clinical outcome in stroke patients|Nitric oxide quantification using DAF-FM-Diacetate flowcytometry as a biomarker of the conditioning response|Nitric oxide quantification u…	Grethe Andersen|Aarhus University Hospital	All	18 Years to 80 Years Â (Adult, Older Adult)	Not Applicable	45	Other	Interventional	Allocation: Randomized|Intervention Model: Parallel Assignment|Masking: Double (Participant, Outcomes Assessor)|Primary Purpose: Treatment
NCT04270006	Evaluation of Adipose Derived Stem Cells Exo.in Treatment of Periodontitis	2020	Ebtehal Mohammed, Ph.D	Cairo University, Beni-Suef University	Peridontitis	Infection	Therapeutic		1	Autogenous adipose stem cells	Adipose Stem Cells				Local injection	Local injection	extracted from adipose stem cells isolated autogenously from the patient to be injected locally into the periodontal pockets	No	Unspecified	No	Unspecified	Unspecified	1	Unspecified	Unspecified	1	Efficacy	No			Yes		Egypt	No	No	exosomes	Unknown status	No Results Available	Periodontitis	Biological: adipose derived stem cells exosomes	change in gingival inflammation|change in pocket depth|change in attachment level|change in Bone level	Beni-Suef University	All	18 Years to 50 Years Â (Adult)	Early Phase 1	10	Other	Interventional	Allocation: N/A|Intervention Model: Single Group Assignment|Masking: None (Open Label)|Primary Purpose: Treatment
NCT04276987	A Pilot Clinical Study on Inhalation of Mesenchymal Stem Cells Exosomes Treating Severe Novel Coronavirus Pneumonia	2020	Jie-ming Qu	Ruijin Hospital Shanghai Jiao Tong University School of Medicine	COVID-19	Respiratory	Therapeutic		1	MSC culture	Mesenchymal Stem Cells	Adipose			Inhalation	Inhalation	5 times aerosol inhalation of MSCs-derived exosomes (2.0*10E8 nano vesicles/3 ml at Day 1, Day 2, Day 3, Day 4, Day 5).	No	Number	Yes	Unspecifed	Unspecified	1	Unspecified	Unspecified	1	Safety and efficacy	No			Yes		China	No	No		Completed	No Results Available	Coronavirus	Biological: MSCs-derived exosomes	Adverse reaction (AE) and severe adverse reaction (SAE)|Time to clinical improvement (TTIC)|Number of patients weaning from mechanical ventilation|Duration (days) of ICU monitoring|Duration (days) of vasoactive agents usage|Duration (days) of mechanical ventilation supply|Number of patients with improved organ failure|Rate of mortality	Ruijin Hospital|Shanghai Public Health Clinical Center|Wuhan Jinyintan Hospital, Wuhan, China|Cellular Biomedicine Group Ltd.	All	18 Years to 75 Years Â (Adult, Older Adult)	Phase 1	24	Other|Industry	Interventional	Allocation: N/A|Intervention Model: Single Group Assignment|Masking: None (Open Label)|Primary Purpose: Treatment
NCT04281901	Efficacy of Platelet- and Extracellular Vesicle-rich Plasma in Chronic Postsurgical Temporal Bone Inflammations	2020	Domen Vozel	University Medical Centre Ljubljana	otitis media	Infection	Therapeutic		1	Autologous platelet and vesicle-rich plasma (PVRP)	Blood				Intra-auricular (ear)	Intra-auricular	ear wick soaked in platelet- and extracellular vesicle-rich plasma, 0 and 1 month	No	Unspecified	Yes	Centrifugation (may not be ultra, says they have an in-house method)	Custom	1	Unspecified	Unspecified	1	Efficacy (reduction in inflammation)	No			Yes		Slovenia	Yes	No	PvRP-ear	Completed	Has Results	Otitis Media Chronic|Temporal Bone	Drug: Platelet- and extracellular vesicle-rich plasma|Drug: Standard conservative treatment	Change in Inflammation Surface Area.|Change in Chronic Otitis Media Questionnaire 12 Score|Bacterial Presence	University Medical Centre Ljubljana|University of Ljubljana|University of Ljubljana, Faculty of Medicine	All	18 Years and older Â (Adult, Older Adult)	Not Applicable	25	Other	Interventional	Allocation: Randomized|Intervention Model: Parallel Assignment|Masking: Single (Outcomes Assessor)|Primary Purpose: Treatment
NCT04288141	A Study to Measure the Expression of the HER2-HER3 Dimer in Tumour and Blood (Exosomes) Samples From Patients With HER2 Positive Breast Cancer Receiving HER2 Targeted Therapies	2020	Louisa McDonald	King's College London	Breast cancer	Cancer	Companion Diagnostic	Blood	1												Unspecified	Unspecified	1	FLIM-FRET (FLIM- Fluorescence Lifetime Imaging Microscopy; FRET- Forster resonance energy transfer) and dot blots for protein expression	FLIM and dot blot	2	Breast cancer biomarkers - HER2/HER3 dimers, HER2 by itself, etc	No			Yes		United Kingdom	No	No	HERdi PREDICT	Unknown status	No Results Available	HER2-positive Breast Cancer	Other: Acquisition of blood samples and tumour tissue samples (biopsies)	Compare HER2-HER3 dimer expression as detected by FLIM-FRET (% positive for HER2-HER3 dimer expression with FRET efficiency â‰¥8.56%) to HER2 over-expression (% positive for HER2 over-expression by IHC Â± FISH) in patient-derived tumour samples.|Describe the range of FRET efficiency determined by measuring tumoural HER2-HER3 dimerisation as a continuous variable.|Compare the HER2-HER3 dimer expre…	King's College London|Guy's and St Thomas' NHS Foundation Trust|Brighton and Sussex University Hospitals NHS Trust	All	18 Years and older Â (Adult, Older Adult)		40	Other	Observational	Observational Model: Cohort|Time Perspective: Prospective
NCT04298398	Impact of Group Psychological Interventions on Extracellular Vesicles in People Who Had Cancer	2020	Rui Henrique	Instituto Portugues de Oncologia, Francisco Gentil, Porto	Cancer	Cancer	Diagnostic	Unspecified	1												Ultracentrifugation with sucrose cusion	Ultracentrifugation	1	Isothermal DNA amplification, NTA	qRT-PCR and NTA	2	miR21-5p , concentration	No			Yes		Multiple	No	No	MindGAP-P	Unknown status	No Results Available	Cancer	Behavioral: Mindfulness Based-Cognitive Therapy (MBCT)|Behavioral: Emotion Focused Therapy Group for Cancer Recovery (EFT-CR)|Other: Treatment as usual (no intervention)	Change on Extracellular vesicles number by ultracentrifugation with sucrose cushion|Change on anxiety, depression and stress (Depression Anxiety Stress Scales, DASS21)|Change on Cancer antigen (CA 15-3)|Change on Prostate-specific antigen (PSA)|Change on Carcinoembryonic Antigen assays (CEA)|Change on Adrenocorticotropic Hormone (ACTH)|Transcript inflammatory response genes (IL-1, IL-6, IL-8, IL-…	Instituto Portugues de Oncologia, Francisco Gentil, Porto|Polytechnic Institute of Porto|VTT Technical Research Centre, Finland|University of Oulu|Linnaeus University|European Commission	All	18 Years to 65 Years Â (Adult, Older Adult)	Not Applicable	108	Other	Interventional	Allocation: Randomized|Intervention Model: Parallel Assignment|Masking: None (Open Label)|Primary Purpose: Supportive Care
NCT04305665	HIV Study on MEasuring the Reservoir on Cellular Level to CUre Infection	2020	Linos Vandekerckhove, MD PhD	University Hospital, Ghent	HIV	Infection	Diagnostic	Blood and tissue	2												size-exclusion chromatography (SEC) and Optiprep Density-gradient (ODG)	SEC and Density-gradient	2	microscopy, western blot, PCR, Proteomics and RNA-sequencing	microscopy and western blot and PCR and Proteomics and RNA-seq	5	Broad EV analysis	No			Yes	One of many primary outcomes	Belgium	No	No	HIV-Mercuri	Recruiting	No Results Available	Hiv		Quantification of HIV DNA and RNA|Integration site analysis|Full-length HIV genome analysis|Epigenetic analysis|Transcriptome analysis|High dimensional phenotyping|Immunohistochemistry, RNA- and DNA In Situ Hybridization|Extracellular vesicles analysis|Immunometabolic profile analysis|p24 quantification|Detection of translation-competent reservoirs	University Hospital, Ghent	All	18 Years to 65 Years Â (Adult, Older Adult)		25	Other	Observational	Observational Model: Cohort|Time Perspective: Prospective
NCT04313647	A Tolerance Clinical Study on Aerosol Inhalation of Mesenchymal Stem Cells Exosomes In Healthy Volunteers	2020	Jieming Qu	Ruijin Hospital	None	None	Therapeutic		1	Bone marrow MSCs	Mesenchymal Stem Cells	Bone Marrow			Inhalation	Inhalation	Experimental: 8X level, Aerosol inhalation of MSCs-derived exosomes treatment participants will receive once aerosol inhalation of MSCs-derived exosomes (16.0*10^8 nano vesicles/3 ml) (down to 2 for 1X)	Yes	Number	No	Unspecified	Unspecified	1	Unspecified	Unspecified	1	Safety	No			Yes		China	Yes	No		Completed	Has Results	Healthy	Biological: 1X level of MSCs-Exo|Biological: 2X level of MSCs-Exo|Biological: 4X level of MSCs-Exo|Biological: 6X level of MSCs-Exo|Biological: 8X level of MSCs-Exo	Number of Participants With Adverse Reaction (AE) and Severe Adverse Reaction (SAE)	Ruijin Hospital|Cellular Biomedicine Group Ltd.	All	18 Years to 45 Years Â (Adult)	Phase 1	24	Other|Industry	Interventional	Allocation: Non-Randomized|Intervention Model: Parallel Assignment|Masking: None (Open Label)|Primary Purpose: Treatment
NCT04314193	Effectiveness of Methotrexate Versus Prednisolone as First-line Therapy for Pulmonary Sarcoidosis	2020	Marlies Wijsenbeek, MD PhD, Marcel Veltkamp, MD PhD	Erasmus Medical Center	Sarcoidosis	Respiratory	Companion Diagnostic	Serum	1												Unspecified	Unspecified	1	Unspecified	Unspecified	1	Absolute number of EVs over course of treatment and changes in protein expression over course of treatment and by type of treatment	No			No	Secondary outcome, companion diagnostic	Netherlands	No	No	PREDMETH	Recruiting	No Results Available	Sarcoidosis, Pulmonary	Drug: Methotrexate|Drug: Prednisolone	Forced Vital Capacity (FVC)|Time to major pulmonary improvement measured by FVC|Change in FVC|Change in DLCO|Changes in Angiotensin-Converting Enzyme (ACE)|Between group changes in sACE levels during treatment|Changes in soluble interleukin-2 receptor (sIL-2R)|Between group changes in sIL-2R levels during treatment|Changes in extracellular vesicles during treatment|Between group changes in extrac…	Erasmus Medical Center|St. Antonius Hospital|Longfonds	All	18 Years and older Â (Adult, Older Adult)	Phase 4	138	Other	Interventional	Allocation: Randomized|Intervention Model: Parallel Assignment|Masking: None (Open Label)|Primary Purpose: Treatment
NCT04315753	Circulating and Imaging Biomarkers to Improve Lung Cancer Management and Early Detection	2020	Giulia Veronesi	Istituto Clinico Humanitas	Lung cancer	Cancer	Diagnostic	Blood	1												Unspecified	Unspecified	1	Reverse-phase protein array	Protein array	1	"exosome antigens"	No			No	Secondary outcome, diagnostic value	Italy	No	No	SMAC-2	Recruiting	No Results Available	Lung Cancer	Other: LDCT (Low Dose CT)	Obtaining biological samples, and correspondent clinical and imaging data to use, as fresh Blood tissues or frozen stored tissues from lung cancer patients and controls obtained from the Division of Thoracic Surgery and LDCT lung-cancer screening program|Tumor antigens identified by RPPA in lung cancer circulating exosome|Investigate the potential role of CTCs as diagnostic and prognostic tool in…	Istituto Clinico Humanitas|Ospedale San Raffaele|University of Paris 5 - Rene Descartes|European Institute of Oncology|Istituto Superiore di SanitÃ	All	55 Years and older Â (Adult, Older Adult)		2000	Other	Observational	Observational Model: Case-Control|Time Perspective: Prospective
NCT04323579	Validation of Multiparametric Models and Circulating and Imaging Biomarkers to Improve Lung Cancer EARLY Detection.	2020	Giulia Veronesi	Istituto Clinico Humanitas	Lung cancer	Cancer	Diagnostic	Blood	1												Unspecified	Unspecified	1	Unspecified	Unspecified	1	CTC analysis, EV analysis, proteins, radiomics, and prognostic relevance	No			Yes		Italy	No	No	CLEARLY	Unknown status	No Results Available	Lung Cancer		Validation of the role of a bio-radiomic protocol as complementary tool to assist early detection of lung cancer by LDCT|Correlation of CTC spread to angiogenesis.|Assessment of epithelial mesenchymal transition (EMT) in CTC as a hallmark of poor prognosis.|Standardise a method for genomic analysis from isolated CTCs for the early detection of resistance to treatments	Istituto Clinico Humanitas|Casa Sollievo della Sofferenza IRCCS|University of Paris 5 - Rene Descartes|Maastricht University|Medical University of Gdansk|Erasmus Medical Center|University of Wuerzburg	All	55 Years and older Â (Adult, Older Adult)		2000	Other	Observational	Observational Model: Case-Control|Time Perspective: Prospective
NCT04327635	Safety Evaluation of Intracoronary Infusion of Extracellular Vesicles in Patients With AMI	2020	Christopher J. McLeod	Mayo Clinic	Myocardial infarction	Cardiovascular	Therapeutic		1	Blood	Blood				Intracoronary	Intracoronary	At the time of cardiac catheterization patients will undergo one-time intracoronary infusion of 10 milliliters of PEP dosage consisting of approximately 5%, 10%, or 20% PEP.	Yes	Unspecified	No	Unspecified	Unspecified	1	Unspecified	Unspecified	1	Safety, efficacy, immune response	No			Yes		United States of America	No	No		Recruiting	No Results Available	Heart Attack	Drug: PEP in Acute Myocardial Infarction	Dose limiting toxicities (DLTs) and maximum tolerated dose (MTD) of a single dose (10 mL) of PEP at escalating concentrations of extracellular vesicles delivered at a single time point (during PCI for AMI) for the treatment of downstream sequela of AMI.|Infarction scar size|Ejection fraction|Abdominal abnormalities|Alloimmune Response	Christopher J. McLeod|Rion LLC|Mayo Clinic	All	21 Years to 85 Years Â (Adult, Older Adult)	Phase 1	23	Other	Interventional	Allocation: N/A|Intervention Model: Sequential Assignment|Masking: None (Open Label)|Primary Purpose: Treatment
NCT04334603	EXercise InTervention in Heart Failure	2020	Mário Santos, MD,PhD	Centro Hospitalar do Porto	Heart Failure	Cardiovascular	Companion Diagnostic	plasma	1												microbead-based sorting techniques	Microbeads	1	nanoparticle tracking analysis, Western blot, and quantitative real-time polymerase chain reaction assessments	NTA and Western blot and qRT-PCR	3	Concentration of plasma exosomes	No			No	Secondary outcome, exploratory for response diagnostic	Portugal	No	No	EXIT-HF	Recruiting	No Results Available	Heart Failure	Other: Exercise Training Program	Peak oxygen uptake (ml/kg/min)|6-min walk test (6MWT) distance|Health status (EQ-5D-5L)|Health-related quality of life (MLHFQ)|Anxiety and Depression (HADS)|Disutility|Physical activity (steps/day)|Daily physical activity levels (min/day)|Dyspnea|Mediterranean diet|Hand grip strength|Circulating number of endothelial progenitor cells, circulating endothelial cells, nitric oxide and endothelial Ni…	Centro Hospitalar do Porto|Universidade do Porto|Aveiro University	All	18 Years and older Â (Adult, Older Adult)	Not Applicable	120	Other	Interventional	Allocation: Randomized|Intervention Model: Parallel Assignment|Masking: Single (Outcomes Assessor)|Primary Purpose: Treatment
NCT04340245	Exploiting Risk-Based Risk Stratification in Early Prostate Cancer to Discriminate Progressors From Non-Progressors	2020	N/A	University College, London	Prostate Cancer	Cancer	Diagnostic	Urine and Semen	2												Unspecified	Unspecified	1	NGS	NGS	1	Lesion imaging analysis, biochemical measurement, NGS for exosome biomarker	No			No	Secondary outcome	United Kingdom	No	No	RECONCILE	Active, not recruiting	No Results Available	Prostate Cancer	Other: NA (Observational)	Proportion|Progression time|Lesion imaging characteristics|Prostate imaging changes - quantitative|Prostate imaging changes - qualitative|Imaging characteristics comparison|Histology|Heterogeneity|Molecular index|Urine and semen biomarkers|Inflammatory infiltrate|Blood biomarkers|Immune pathways|Transition to active treatment|Treatment eligibility|Rate of metastasis|Concordance, histology and ima…	University College, London	Male	18 Years and older Â (Adult, Older Adult)		60	Other	Observational	Observational Model: Cohort|Time Perspective: Prospective
NCT04350177	A Study to Assess Single and Multiple Doses of IkT-148009 in Healthy Elderly Participants and Parkinson's Patients	2020	Howard Hassman	Inhibikase Therapeutics, Inc.	Parkinson's Disease	Neurological	Companion Diagnostic	Unspecified	1												Unspecified	Unspecified	1	Exosome protein biomarker screening	Unspecified	1	Saftety and PK	Yes	Cell Source	"Biomarker screen in CNS-derived exosomes", implies they're being separated	No	Secondary outcome, diagnostic value but very well described	United States of America	No	No		Active, not recruiting	No Results Available	Healthy Elderly|Parkinson Disease	Drug: IkT-148009|Drug: Placebo	Safety: incidence of abnormal vital sign measurements|Safety: incidence of abnormal Clinical Laboratory Data|Safety: incidence of abnormal electrocardiogram [ECG]|Safety: C-SSRS|Tolerability (adverse event reporting)|Pharmacokinetic AUC of IkT-148009|Pharmacokinetic Cmax of IkT-148009|Pharmacokinetic AUC to last time point of IkT-148009|Pharmacokinetic Tmax of IkT-148009|Pharmacokinetic distribut…	Inhibikase Therapeutics, Inc.	All	55 Years to 70 Years Â (Adult, Older Adult)	Phase 1	101	Industry	Interventional	Allocation: Randomized|Intervention Model: Sequential Assignment|Masking: Double (Participant, Investigator)|Primary Purpose: Basic Science
NCT04356300	Exosome of Mesenchymal Stem Cells for Multiple Organ Dysfuntion Syndrome After Surgical Repaire of Acute Type A Aortic Dissection	2020	Liang-wan Chen	Fujian Medical University	Multiple organ failure	Other	Therapeutic		1	MSCs	Mesenchymal Stem Cells	Unspecified			intravenous	intravenous	Exosome of MSC at a dose of 150mg will be given intravenously to patients once a day for 14 times.	No	Ug	Yes	Unspecified	Unspecified	1	Unspecified	Unspecified	1	Safety and efficacy	No			Yes		China	No	No		Not yet recruiting	No Results Available	Multiple Organ Failure	Biological: Exosome of MSC	survival after intervention|sequential organ failure assessment score|interleukin-6|The number of allergic reactions|The number of people who get cancer|the effects on kidney function|the effects on liver function|the effects on lung function|the effects on coagulation function|the effects on central nervous system	Fujian Medical University	All	20 Years to 80 Years Â (Adult, Older Adult)	Not Applicable	60	Other	Interventional	Allocation: Randomized|Intervention Model: Parallel Assignment|Masking: Single (Outcomes Assessor)|Primary Purpose: Treatment
NCT04357717	ExoDx Prostate Evaluation in Prior Negative Prostate Biopsy Setting	2020	Exosome Diagnostics, Inc.	Exosome Diagnostics, Inc.	Prostate cancer	Cancer	Diagnostic	Urine	1												Ultrafiltration centrifugation	Ultracentrifugation	1	EV mRNA qRT-PCR for sequences ERG, PCA3, SPDEF (looked up device)	qRT-PCR	1	Correlation between EV readouts and prostate biopsies	No			Yes		United States of America	No	Yes		Terminated	No Results Available	Prostate Cancer	Diagnostic Test: ExoDx Prostate	Correlation of the ExoDx Prostate test results with the outcome of prostate biopsies in a prior negative repeat biopsy patient cohort.	Exosome Diagnostics, Inc.	Male	50 Years and older Â (Adult, Older Adult)		150	Industry	Observational	Observational Model: Cohort|Time Perspective: Prospective
NCT04367662	Study of the Vascular Compartment and Hypercoagulability During Coronavirus Infection COVID-19	2020	Dr. Paul BILLOIR	University Hospital, Rouen	COVID-19	Respiratory	Diagnostic	Blood	1												Unspecified	Unspecified	1	Unspecified	Unspecified	1	Microvesicles of platelet plasma levels in blood	No			Yes		France	No	No	COVID'HEMOS	Completed	No Results Available	COVID-19	Procedure: Blood sampling	Clinical worsening (yes/no) of the patient during hospitalization|D-DIMERS Plasma levels in Blood|Fibrin monomers Plasma levels in Blood|Antithrombin Plasma levels in Blood|Prothrombin Fragment 1 Plasma levels in Blood|Prothrombin Fragment 2 Plasma levels in Blood|Thrombin generation test Plasma levels in Blood|Microvesicles of platelet Plasma levels in Blood|Cross-linked platelets Plasma levels …	University Hospital, Rouen	All	18 Years and older Â (Adult, Older Adult)	Not Applicable	99	Other	Interventional	Allocation: N/A|Intervention Model: Single Group Assignment|Masking: None (Open Label)|Primary Purpose: Other
NCT04382872	Follicular Fluid Exosome miRNA During Oocyte Maturation	2020	Chung Pui Wah Jacqueline	Chinese University of Hong Kong	Oocyte Maturation	Reproductive	Diagnostic	Ovarian follicular fluid	1												Unspecified	Unspecified	1	RT-PCR, RNA-seq, and in vitro function	RT-PCR and RNA-seq and in vitro function	3	EV miRNA	No			Yes		Hong Kong	No	No		Not yet recruiting	No Results Available	Oocyte Maturation		RNA-sequencing|quantitative real-time polymerase chain reaction|fertilization and pregnancy rate	Chinese University of Hong Kong	Female	20 Years to 45 Years Â (Adult)		60	Other	Observational	Observational Model: Cohort|Time Perspective: Prospective
NCT04384445	Zofin (Organicell Flow) for Patients With COVID-19	2020	Dr. George C Shapiro, Dr. Maria Ines Mitrani	Organicell Regenerative Medicine	COVID-19, ARDS	Respiratory	Therapeutic		1	amniotic fluid	Amniotic Fluid				Intravenous	Intravenous	Zofin will be administered intravenously with 1ml, containing 2-5 x 10^11 particles/mL in addition to the Standard Care. The Zofin dose will be diluted in 100 mL of sterile saline at subject's bedside. Day 0, 4, 8	No	Number	Yes	Unspecified	Unspecified	1	CD9, CD63, CD81 and CD133 detection via an unspecified method.	RNA-seq	1	Immune related cytokine and miRNA levels	No			No	Secretome product	United States of America	No	No		Active, not recruiting	No Results Available	Corona Virus Infection|COVID-19|SARS|Acute Respiratory Distress Syndrome	Biological: Zofin|Other: Placebo	Incidence of any infusion associated adverse events|Incidence of Severe Adverse Events|All Cause Mortality|Survival Rate|Cytokine Levels|D-dimer Levels|C-reactive protein Levels|Quantification of the COVID-19|Improved Organ Failure|Chest Imaging Changes	Organicell Regenerative Medicine	All	18 Years and older Â (Adult, Older Adult)	Phase 1|Phase 2	20	Industry	Interventional	Allocation: Randomized|Intervention Model: Parallel Assignment|Masking: Double (Participant, Investigator)|Primary Purpose: Treatment
NCT04388982	the Safety and the Efficacy Evaluation of Allogenic Adipose MSC-Exos in Patients With Alzheimer's Disease	2020	Gang Wang	Ruijin Hospital	Alzheimer's disease	Neurological	Therapeutic		1	allogenic adipose MSCs	Mesenchymal Stem Cells	Adipose			Intranasal	Intranasal	5μg(or 10, or 20ug) MSCs-Exos,Total volume： 1ml Frequency：Twice a week Duration：12 weeks	Yes	Ug	Yes	Unspecified	Unspecified	1	Unspecified	Unspecified	1	Safety and efficacy	No			Yes		China	No	No		Unknown status	No Results Available	Alzheimer Disease	Biological: low dosage MSCs-Exos administrated for nasal drip|Biological: mild dosage MSCs-Exos administrated for nasal drip|Biological: high dosage MSCs-Exos administrated for nasal drip	Number of participants with treatment-related abnormal laboratory values of Liver or kidney function|Number of participants with treatment-related adverse events as assessed by CTCAE v4.0|Cognitive function|Quality of life evaluation|MRI Neuroimaging|PET-CT Neuroimaging	Ruijin Hospital|Cellular Biomedicine Group Ltd.	All	50 Years and older Â (Adult, Older Adult)	Phase 1|Phase 2	9	Other|Industry	Interventional	Allocation: Non-Randomized|Intervention Model: Sequential Assignment|Masking: None (Open Label)|Primary Purpose: Treatment
NCT04389385	COVID-19 Specific T Cell Derived Exosomes (CSTC-Exo)	2020	Mustafa Cetin	TC Erciyes University	COVID-19	Respiratory	Therapeutic		1	COVID specific T cells	T cells				Inhalation	Inhalation	Inhaler CSTH-Exo treatment will be applied daily x 5 times (2.0 x 108 nano vesicle / 3 ml; on day 1 to day 5).	No	Number	Yes	Unspecified	Unspecified	1	Unspecified	Unspecified	1	Efficacy	No			Yes		Turkey	No	No		Unknown status	No Results Available	Corona Virus Infection|Pneumonia	Biological: COVID-19 Specific T Cell derived exosomes (CSTC-Exo)	Adverse reaction (AE) and severe AE (SAE)|Efficacy Assessment|The Rate of Recovery Without Mechanical Ventilator	TC Erciyes University	All	18 Years to 75 Years Â (Adult, Older Adult)	Phase 1	60	Other	Interventional	Allocation: N/A|Intervention Model: Single Group Assignment|Masking: None (Open Label)|Primary Purpose: Supportive Care
NCT04394572	Identification of New Diagnostic Protein Markers for Colorectal Cancer	2020	CHU de Reims	CHU de Reims	Colorectal cancer	Cancer	Diagnostic	Serum	1												Unspecified	Unspecified	1	Unspecified	Unspecified	1	EV protein signatures	No		Macromolecules, integrins, metalloproteases as markers for tumor-derived EVs	Yes		France	No	No	EXOSCOL01	Completed	No Results Available	Colorectal Cancer	Biological: Blood sample	Diagnostic performances of markers derived from circulating tumor exosomes in the context of colorectal cancer, focusing on macromolecules|Diagnostic performances of markers derived from circulating tumor exosomes in the context of colorectal cancer, focusing on integrins|Diagnostic performances of markers derived from circulating tumor exosomes in the context of colorectal cancer, focusing on me…	CHU de Reims	All	18 Years and older Â (Adult, Older Adult)		80	Other	Observational	Observational Model: Other|Time Perspective: Cross-Sectional
NCT04421872	The Disorder of Circadian Clock Gene and Early Cognitive Dysfunction After General Anesthesia	2020	Yanchao Yang	Shengjing Hospital	cognitive dysfunction	Neurological	Diagnostic	Urine	1												Ultracentrifugation	Ultracentrifugation	1	qRT-PCR for RNA	qRT-PCR	1	Neurocognitive test results, urine exosome mRNA expression, genotype of apolipoprotein E from Plasma	No			Yes		China	No	No		Not yet recruiting	No Results Available	Postoperative Delirium|General Anesthesia|Exosomes|Clock Gene|Circadian Rhythm Disorders	Other: receiving general anesthesia	Neurocognitive testing|Core clock gene and kidney clock control gene detection|Blood samples and Apolipoprotein E genotyping	Shengjing Hospital	All	18 Years to 90 Years Â (Adult, Older Adult)	Not Applicable	1000	Other	Interventional	Allocation: Non-Randomized|Intervention Model: Parallel Assignment|Masking: Quadruple (Participant, Care Provider, Investigator, Outcomes Assessor)|Primary Purpose: Other
NCT04427475	Prediction of Immunotherapeutic Effect of Advanced Non-small Cell Lung Cancer	2020	Jialei Wang	Fudan University	lung cancer	Cancer	Companion Diagnostic	plasma	1												Unspecified	Unspecified	1	Unspecified	Unspecified	1	difference of PD-L1 and miRNA expression profiles of exosomes in NSCLC patients before and after immunotherapy	No		"detect the difference of PD-L1/miRNA expression profiles of exosomes"	Yes		China	No	No		Recruiting	No Results Available	NSCLC Patients	Drug: pabolizumab|Drug: nafulizumab	PD-L1 expression profiles of exosomes|miRNA expression profiles of exosomes	Fudan University	All	18 Years and older Â (Adult, Older Adult)	Not Applicable	200	Other	Interventional	Allocation: Non-Randomized|Intervention Model: Parallel Assignment|Masking: None (Open Label)|Primary Purpose: Diagnostic
NCT04459182	Circulating Exosomes and Endothelial Dysfunction in Patients With Obstructive Sleep Apneas Hypopneas Syndrome	2020	GAGNADOUX Frédéric,	University Hospital, Angers	Endothelial dysfunction	Cardiovascular	Diagnostic	Blood	1												Unspecified	Unspecified	1	Unspecified	Unspecified	1	exosome miRNA	No			Yes		France	No	No	EXODYS	Unknown status	No Results Available	Endothelial Dysfunction	Diagnostic Test: ENDOPAT	miRNA cointained in exosomes	University Hospital, Angers	All	18 Years and older Â (Adult, Older Adult)	Not Applicable	100	Other	Interventional	Allocation: Non-Randomized|Intervention Model: Parallel Assignment|Masking: None (Open Label)|Primary Purpose: Basic Science
NCT04460963	Role of Adrenomedullin in Leukemic Endosteal/Vascular Niches	2020	Paola Fazi	Gruppo Italiano Malattie EMatologiche dell'Adulto	Leukemia	Cancer	Diagnostic	Blood and bone marrow	2												Unspecified	None	1	Unspecified	Unspecified	1	Unspecified	No		"Analysis of exosomes and microvesicles derived from PB and bone marrow samples"	No	Keyword but maybe just later stage	Italy	No	No		Recruiting	No Results Available	Acute Myeloid Leukemia	Other: Adrenomedullin	Evaluation of therapeutic potential of ADM inhibition on leukaemia stem cells	Gruppo Italiano Malattie EMatologiche dell'Adulto	All	18 Years and older Â (Adult, Older Adult)	Not Applicable	72	Other	Interventional	Allocation: N/A|Intervention Model: Single Group Assignment|Masking: None (Open Label)|Primary Purpose: Basic Science
NCT04483219	Tyrosine Kinase Inhibitor (TKI) + Anti-PD-1 Antibody in TKI-responded Microsatellite Stability/Proficient Mismatch Repair (MSS/pMMR) Metastatic Colorectal Adenocarcinoma.	2020	Jingdong Zhang	China Medical University	Colorectal Cancer	Cancer	Companion Diagnostic	Blood	1												Unspecified	Unspecified	1	unspecified	Unspecified	1	safety, survival, biochemical measurements,	No			No	Secondary outcome, companion diagnostics	China	No	No		Recruiting	No Results Available	MSS|pMMR|Metastatic Colorectal Adenocarcinoma	Drug: TKI Â± anti-PD-1 antibody	9-month progression-free survival (PFS) rate (in subjects receiving TKI followed by TKI in combination with anti-PD-1 antibody)|Objective response rate (ORR)|Duration of response (DOR)|Disease control rate (DCR)|Progression-free survival (PFS)|Overall survival (OS)|Incidence of Treatment-Emergent Adverse Events [Safety and Tolerability]|Health-related quality of life (HRQOL)|Exploration of biomar…	China Medical University, China	All	18 Years to 75 Years Â (Adult, Older Adult)	Phase 2	53	Other	Interventional	Allocation: N/A|Intervention Model: Single Group Assignment|Masking: None (Open Label)|Primary Purpose: Treatment
NCT04491240	Evaluation of Safety and Efficiency of Method of Exosome Inhalation in SARS-CoV-2 Associated Pneumonia.	2020	Same as Above	Medical Centre Dinasty/Organicell	COVID-19	Respiratory	Therapeutic		1	MSCs	Mesenchymal Stem Cells	Unspecified			Inhalation	Inhalation	Twice a day during 10 days inhalation of 3 ml special solution contained 0.5-2x10^10 of nanoparticles (exosomes) of the first type.	No	Number	Yes	Unspecified	Unspecified	1	Unspecified	Unspecified	1	Efficacy (recovery from pneumonia)	No			Yes		Russian Federation	Yes	No	COVID-19EXO	Completed	Has Results	Covid19|SARS-CoV-2 PNEUMONIA|COVID-19	Drug: EXO 1 inhalation|Drug: EXO 2 inhalation|Drug: Placebo inhalation	Number of Participants With Non-serious and Serious Adverse Events During Trial|Number of Participants With Non-serious and Serious Adverse During Inhalation Procedure|Time to Clinical Recovery (TTCR)|SpO2 Concentration|C-reactive Protein|Lactic Acid Dehydrogenase (LDH)	State-Financed Health Facility "Samara Regional Medical Center Dinasty"|Clinics of the Federal State Budgetary Educational Institution SSMU|Samara Regional Clinical Hospital V.D. Seredavin	All	18 Years to 65 Years Â (Adult, Older Adult)	Phase 1|Phase 2	30	Other	Interventional	Allocation: Randomized|Intervention Model: Parallel Assignment|Masking: Double (Participant, Care Provider)|Primary Purpose: Other
NCT04493242	Extracellular Vesicle Infusion Treatment for COVID-19 Associated ARDS	2020	Vikram Sengupta	Direct Biologics, LLC	COVID-19, ARDS	Respiratory	Therapeutic		1	Bone marrow MSCs	Mesenchymal Stem Cells	Bone Marrow			intravenous	intravenous	Normal saline 90 mL and ExoFlo 10 mL or 15 mL	Yes	Unspecified	No	Unspecified	Unspecified	1	Unspecified	Unspecified	1	Efficacy (recovery of pt from ARDS)	No			Yes		United States of America	Yes	No	EXIT-COVID19	Completed	No Results Available	Covid19|ARDS|Pneumonia, Viral	Biological: DB-001|Other: Intravenous normal saline	7 Day Change in Partial Pressure of Arterial Oxygen to Fraction of Inspired Oxygen Ratio|Time to Recovery|Incidence of Serious Adverse Events (SAE)|Number of Patients with All-cause Mortality	Direct Biologics, LLC	All	18 Years to 85 Years Â (Adult, Older Adult)	Phase 2	120	Industry	Interventional	Allocation: Randomized|Intervention Model: Parallel Assignment|Masking: Triple (Participant, Care Provider, Investigator)|Primary Purpose: Treatment
NCT04499794	The Study of Exosome EML4-ALK Fusion in NSCLC Clinical Diagnosis and Dynamic Monitoring	2020	Yutao Liu	Cancer Institute and Hospital, Chinese Academy of Medical Sciences	lung cancer	Cancer	Diagnostic	Plasma	1												Unspecified	Unspecified	1	Unspecified	Unspecified	1	ORR and PCS	No		The prognostic value of monitoring exosome EML4-ALK fusion expression	Yes		China	No	No		Recruiting	No Results Available	Untreated Advanced NSCLC Patients|FISH Identified ALK Fusion Positive or Negative	Drug: ALK inhibitor	ORR|PFS	Cancer Institute and Hospital, Chinese Academy of Medical Sciences	All	18 Years and older Â (Adult, Older Adult)		75	Other	Observational	Observational Model: Cohort|Time Perspective: Prospective
NCT04500769	Training Induced Muscle Exosome Release	2020	John McCarthy	National Institute of Diabetes and Digestive and Kidney Diseases (NIDDK)	Obesity	Obesity	Diagnostic	Unspecified	1												Unspecified	Unspecified	1	pPCR	qPCR	1	miR-1 expression	No			Yes		United States of America	No	No	TIMER	Recruiting	No Results Available	Metabolism	Behavioral: Acute Resistance Exercise	miR-1 abundance	John McCarthy|National Institute of Diabetes and Digestive and Kidney Diseases (NIDDK)|University of Kentucky	All	18 Years to 30 Years Â (Adult)	Not Applicable	80	Other|NIH	Interventional	Allocation: N/A|Intervention Model: Single Group Assignment|Masking: None (Open Label)|Primary Purpose: Supportive Care
NCT04514510	Fixed Dose Flavonoid Isoquercetin on Thrombo-Inflammatory Biomarkers in Subjects With Stable Sickle Cell Disease	2020	Arun S Shet, M.D.	National Heart, Lung, and Blood Institute (NHLBI)	Sickle Cell Disease	Cardiovascular	Companion Diagnostic	Unspecified	1												Unspecified	Unspecified	1	Tissue factor postivie and functional coagulation	In Vitro Function	1	Compare baseline and end of study plasma tissue factor positive extracellular vesicle number	No			No	Secondary outcome, companion diagnostic	United States of America	Yes	No		Completed	No Results Available	SCD	Drug: Isoquercetin|Drug: Placebo	The primary outcome will be the change in the plasma soluble P-selectin level comparing the baseline to IQ response|plasma protein disulfide isomerase activity|tissue factor positive extracellular vesicle number|procoagulant activity|inflammation and coagulation parameters|biomarkers of vascular function and atherothrombosis|safety/tolerability and adherence to oral IQ	National Heart, Lung, and Blood Institute (NHLBI)|National Institutes of Health Clinical Center (CC)	All	18 Years to 46 Years Â (Adult)	Phase 2	50	NIH	Interventional	Allocation: Randomized|Intervention Model: Parallel Assignment|Masking: Triple (Participant, Care Provider, Investigator)|Primary Purpose: Basic Science
NCT04523389	Contents of Circulating Extracellular Vesicles: Biomarkers in Colorectal Cancer Patients	2020	Vanessa Cottet	Centre Hospitalier Universitaire Dijon	Colorectal cancer	Cancer	Diagnostic	Blood	1												Unspecified	Unspecified	1	Unspecified	Unspecified	1	Molecules present in Blood sample	No			Yes		France	No	No	ExoColon	Unknown status	No Results Available	Colorectal Cancer	Biological: analysis (protein, lipid, RNA ...) of circulating exosomes, size and number|Other: Gathering additional information about the patient's cancer|Diagnostic Test: Diagnostic test	Prognostic role of exosomes and their contents on the survival of colorectal cancer patients|Association between the number and size of exosomes and their content on cancer stage and progression	Centre Hospitalier Universitaire Dijon	All	18 Years and older Â (Adult, Older Adult)		172	Other	Observational	Observational Model: Cohort|Time Perspective: Prospective
NCT04527536	Research of Diagnostic Value for BMJ Infants	2020	Jing Li	Shanghai First Maternity and Infant Hospital	Jaundice	Liver	Diagnostic	Breast Milk	1												Unspecified	Unspecified	1	EV miRNA	Unspecified	1	Breast milk EV and newborn feces miRNA, UGT1A1 test in newborn Blood	No			Yes		China	No	No		Unknown status	No Results Available	Jaundice, Neonatal	Diagnostic Test: Neonatal hyperbilirubinemia	Analysis of breast milk exosomes miRNA|Analysis of newborn feces miRNA and intestinal flora analysis|UGT1A1 test in newborn Blood	Shanghai First Maternity and Infant Hospital	All	4 Days to 42 Days Â (Child)		300	Other	Observational	Observational Model: Case-Control|Time Perspective: Prospective
NCT04529915	Multicenter Clinical Research for Early Diagnosis of Lung Cancer Using Blood Plasma Derived Exosome	2020	Hyun Koo	Korea University Guro Hospital	Lung cancer	Cancer	Diagnostic	Plasma	1												SEC, centrifugation	SEC and Ultracentrifugation	2	ELISA, Western blot	ELISA and Western blot	2	Difference between populations	No			Yes		Republic of Korea	No	No		Active, not recruiting	No Results Available	Lung Cancer	Diagnostic Test: Exosome sampling	Evaluation of the distinction between healthy controls and lung cancer patients through deep-learning analysis of exosomes|Evaluating the possibility of distinguishing between normal and lung cancer patients through the analysis of lung cancer-specific exosomal protein|Evaluation of the possibility of distinguishing the early pathological stages in lung cancer patients through deep-learning analy…	Korea University Guro Hospital	All	40 Years and older Â (Adult, Older Adult)		470	Other	Observational	Observational Model: Other|Time Perspective: Retrospective
NCT04530890	Interest of Circulating Tumor DNA in Digestive and Gynecologic/Breast Cancer	2020	Camille EVRARD	Poitiers University Hospital	gynecologic cancer, breast cancer	Cancer	Diagnostic	Blood	1												Unspecified	Unspecified	1	EV nucleic acid analysis (unclear what kind)	Unspecified	1	Correlation between EV readouts and survival	No			No	Secondary	France	No	No	NIRBTEST	Recruiting	No Results Available	Breast Cancer|Digestive Cancer|Gynecologic Cancer|Circulating Tumor DNA|Exosomes	Diagnostic Test: Blood samples	To assess the prognostic impact of ctDNA (mortality) in digestive and gynecological / breast cancers.|Evaluate the diagnostic value of ctDNA and exosomes|Evaluate the prognostic impact of exosomes and their composition|Evaluate the predictive benefit of response / resistance to ctDNA and exosome treatments|Evaluate the possibility of detecting certain molecular alterations using ctDNA and exosomes	Poitiers University Hospital	All	18 Years and older Â (Adult, Older Adult)	Not Applicable	1000	Other	Interventional	Allocation: N/A|Intervention Model: Single Group Assignment|Masking: None (Open Label)|Primary Purpose: Basic Science
NCT04534647	Serological and Urinary Biomarkers in Latin American Patients With Systemic Lupus Erythematosus: GLADEL 2.0 Cohort	2020	Liga Panamericana de Asociaciones de Reumatologia (PANLAR)	Liga Panamericana de Asociaciones de Reumatologia (PANLAR)	Lupus Nephritis	Autoimmune	Diagnostic	Urine	1												Unspecified	Unspecified	1	Transcriptomics for urine biomarkers on EVs	Transcriptomics	1	Correlation between urinary biomarkers and Lupus nephritis	No			Yes		Argentina	No	No		Recruiting	No Results Available	Lupus Nephritis	Diagnostic Test: different serum (Blood) and urine biomarkers	Correlation between urinary biomarkers and NL|Description of clinical features of patients|Description of immunological characteristics of patients with NL	Liga Panamericana de Asociaciones de Reumatologia (PANLAR)|Janssen Research & Development, LLC	All	18 Years and older Â (Adult, Older Adult)		100	Other|Industry	Observational	Observational Model: Case-Control|Time Perspective: Prospective
NCT04536688	A Study of RGLS4326 in Patients With Autosomal Dominant Polycystic Kidney Disease	2020	Karl Cremer	Regulus Therapeutics Inc.	polycystic kidney disease	Kidney	Companion Diagnostic	Urine	1												Unspecified	Unspecified	1	Unspecified	Unspecified	1	Levels of polycystin-1 and polycystin-2 levels in exosomes	No			Yes		United States of America	No	No		Completed	No Results Available	Polycystic Kidney Disease, Autosomal Dominant	Drug: RGLS4326	Changes in primary biomarker levels from baseline|Changes in secondary biomarker levels from baseline|Pharmacokinetics (Cmax)|Pharmacokinetics (Tmax)|Pharmacokinetics (AUC)|Number of participants with anti-drug antibodies (ADAs)|Titre of anti-drug antibodies (ADAs) in patients with ADAs|Safety profile	Regulus Therapeutics Inc.	All	18 Years to 70 Years Â (Adult, Older Adult)	Phase 1	19	Industry	Interventional	Allocation: Non-Randomized|Intervention Model: Sequential Assignment|Masking: None (Open Label)|Primary Purpose: Treatment
NCT04542902	Non-coding RNAs Analysis of Eosinophil Subtypes in Asthma	2020	Kestutis Malakauskas	Lithuanian University of Health Sciences	Asthma	Respiratory	Diagnostic	Blood	1												Unspecified	Unspecified	1	Unspecified	Unspecified	1	ncRNA expression in eosinophil-derived exosomes, gene expression in cell culture, eosinophil ncRNA, ratios and properties of cells in a multi-cell culture containing eosinophils, ASMs, and pulmonary fibroblasts	Yes	Cell Source	"Qualitative and quantitative selected ncRNA levels in rEOS- and iEOS-derived exosomes of all investigated groups"	Yes		Lithuania	No	No		Recruiting	No Results Available	Allergic Asthma|Severe Eosinophilic Asthma	Biological: Dermatophagoides pteronyssinus allergen|Procedure: Blood sampling|Procedure: Bronchial challenge with allergen	Fold changes of ncRNA expression between eosinophils subtypes|ncRNA levels in rEOS- and iEOS-derived exosomes|Fold changes of ncRNA profiles of distinct eosinophil subtypes|The fold changes of rEOS and iEOS surface integrins expression|The fold changes of rEOS and iEOS eosinophilopoietins receptors expression|The efficiency of iEOS and rEOS adhesion|iEOS and rEOS survival differences|Quantity of …	Lithuanian University of Health Sciences	All	18 Years to 70 Years Â (Adult, Older Adult)	Not Applicable	80	Other	Interventional	Allocation: Randomized|Intervention Model: Parallel Assignment|Masking: None (Open Label)|Primary Purpose: Basic Science
NCT04544215	A Clinical Study of Mesenchymal Progenitor Cell Exosomes Nebulizer for the Treatment of Pulmonary Infection	2020	Jie-ming Qu	Ruijin Hospital Shanghai Jiao Tong University School of Medicine	Pulmonary infection	Infection	Therapeutic		1	allogeneic human adipose derived MSC	Mesenchymal Stem Cells	Adipose			Inhalation	Inhalation	7 times aerosol inhalation of MPCs-derived exosomes (8.0*108 nano vesicles/3 ml at Day 1, Day 2, Day 3, Day 4, Day 5, Day 6, Day 7). Or High dose of 16*108	Yes	Number	Yes	Unspecified	Unspecified	1	Unspecified	Unspecified	1	Safety and efficacy	No			Yes		China	No	No		Recruiting	No Results Available	Drug-resistant	Biological: Dosage 1 of MPCs-derived exosomes|Biological: Dosage 2 of MPCs-derived exosomes|Biological: No MPCs-derived exosomes	Primary Outcome Measures:|1.Bacterial clearance rate on the 8th d;|2.Mortality on the 28th and 90th d;|3.Recurrence rate after cure within 28 d;|4.Secondary infection rate of other pathogenic bacteria after cure within 28 d;|5.Duration of mechanical ventilation within 28 d;|6.Length of ICU stay (d) within 28 d;|7.Incidence of adverse reactions at the end of treatment and 28 d after initial treatm…	Ruijin Hospital|Cellular Biomedicine Group Ltd.	All	18 Years to 75 Years Â (Adult, Older Adult)	Phase 1|Phase 2	60	Other|Industry	Interventional	Allocation: Randomized|Intervention Model: Parallel Assignment|Masking: Double (Participant, Investigator)|Primary Purpose: Treatment
NCT04556916	Early Detection of Prostate Cancer	2020	Catherine ALIX-PANABIERES	University Hospital, Montpellier	Prostate cancer	Cancer	Diagnostic	Blood	1												Unspecified	Unspecified	1	EPIDROP analysis (21 ml), PHI analysis (7 ml) and Plasma isolation.	Unspecified	1	CTC, cfDNA, EV biomarkers, validity and predictive value of those biomarkers	No			Yes		France	No	No	PROLIPSY	Recruiting	No Results Available	Prostate Cancer	Diagnostic Test: Blood sample	Discovery of CTCs and tumour cell products circulating in Blood (DNA, exosomes) for early PCa detection.|Detection duration of the recruitment of the validation study.|Validity of Blood test with the highest specificity for detection of early PCa and/or high-risk PCa.	University Hospital, Montpellier	Male	40 Years and older Â (Adult, Older Adult)	Not Applicable	320	Other	Interventional	Allocation: Non-Randomized|Intervention Model: Parallel Assignment|Masking: None (Open Label)|Primary Purpose: Diagnostic
NCT04564079	An Observational Study to Evaluate the Clinical Utility of the Oncomine Precision Assay Within the Exactis Network	2020	Jason Agulnik, MD	Exactis Innovation	Lung Cancer	Cancer	Diagnostic	Blood and Tissue	2												Unspecified	Unspecified	1	NGS using the oncomine precision assay and RNA-seq	NGS and RNA-seq	2	Compare the sensitivity and specificity of mutation detection in extracellular vesicles (EV) total nucleic acids and circulating tumor total nucleic acids	No			No	Tertiary outcome, companion diagnostic	Canada	No	No		Recruiting	No Results Available	NSCLC		Demonstrate the non-inferiority of the Oncomine Precision Assay vs Standard of Care|Clinical utility of returning genomic aberration results by quantifying the number of patients who received targeted therapy based on results returned from the Oncomine Precision Assay genomic aberration results in Blood and/or tissue|Clinical utility of returning genomic aberration results by quantifying the numb…	Exactis Innovation	All	18 Years and older Â (Adult, Older Adult)		200	Other	Observational	Observational Model: Cohort|Time Perspective: Prospective
NCT04578223	Platelet Reactivity and Treatment With Prostacyclin Analogues in Pulmonary Arterial Hypertension	2020	Medical University of Warsaw	Medical University of Warsaw	Pulmonary Hypertension	Cardiovascular	Companion Diagnostic	plasma	1												Unspecified	Unspecified	1	Flow cytometry	Flow cytometry	1	Concentrations of extracellular vesicles from all platelets (CD61+), activated platelets (CD62P+), leukocytes (CD45+) and endothelial cells (CD146+)	Yes	Cell Source and Protein Expression	platelets (CD61+), activated platelets (CD62P+), leukocytes (CD45+) and endothelial cells (CD146+) EVs by flow	No	Secondary outcome, but very well defined	Poland	No	No	PAPAYA	Completed	No Results Available	Pulmonary Hypertension		Platelet reactivity|Concentration of extracellular vesicles from platelets, leukocytes and endothelial cells|Platelet-rich thrombus formation parameters	Medical University of Warsaw|European Health Centre Otwock	All	18 Years to 99 Years Â (Adult, Older Adult)		80	Other	Observational	Observational Model: Case-Control|Time Perspective: Prospective
NCT04581382	Radiation Therapy, Plasma Exchange, and Immunotherapy (Pembrolizumab or Nivolumab) for the Treatment of Melanoma	2020	Jacob J Orme	Mayo Clinic	Skin Cancer	Cancer	Companion Diagnostic	Unspecified	1												Unspecified	Unspecified	1	Unspecified	Unspecified	1	Kinetics of extracellular vesicles after plasma exchange in patients with melanoma	No			No	Secondary outcome, companion diagnostic	United States of America	No	No		Recruiting	No Results Available	Melanoma	Biological: Nivolumab|Biological: Pembrolizumab|Radiation: Radiation Therapy|Biological: Therapeutic Exchange Plasma	Feasibility of treatment approach|Kinetics of soluble (s)PD-L1 removal and regeneration by plasma exchange in patients with melanoma|Overall response rate|Progression-free survival (PFS)|Overall survival (OS)|Incidence of adverse events (AEs)	Mayo Clinic|National Cancer Institute (NCI)	All	18 Years and older Â (Adult, Older Adult)	Early Phase 1	20	Other|NIH	Interventional	Allocation: N/A|Intervention Model: Single Group Assignment|Masking: None (Open Label)|Primary Purpose: Treatment
NCT04585932	Androgen Deprivation Therapy and Apalutamide With or Without Radiation Therapy for the Treatment of Biochemically Recurrent Prostate Cancer, RESTART Study	2020	Eleni Efstathiou	M.D. Anderson Cancer Center	Prostate Cancer	Cancer	Companion Diagnostic	Unspecified	1												Unspecified	Unspecified	1	Unspecified	Unspecified	1	Identification of markers of response or resistance; changes in molecular characteristics of exosomes	No			No	Secondary outcome, companion diagnostic	United States of America	No	No		Withdrawn	No Results Available	Biochemically Recurrent Prostate Carcinoma|Metastatic Prostate Carcinoma|Oligometastatic Prostate Carcinoma|Stage IV Prostate Cancer AJCC v8|Stage IVA Prostate Cancer AJCC v8|Stage IVB Prostate Cancer AJCC v8	Drug: Apalutamide|Drug: Degarelix|Drug: Leuprolide Acetate|Other: Quality-of-Life Assessment|Other: Questionnaire Administration|Radiation: Radiation Therapy	Time to prostate specific antigen (PSA) recurrence|Time to testosterone recovery|Eugonadal time to PSA recurrence|Overall survival|Incidence of adverse events|Time to first new metastasis or local/pelvic recurrence|Patient reported outcomes (PRO)|Metabolic syndrome changes|Change in bone density|Imaging changes|Fluciclovine positron emission tomography/computed tomography (PET/CT) modality assess…	M.D. Anderson Cancer Center|National Cancer Institute (NCI)	Male	18 Years and older Â (Adult, Older Adult)	Phase 2	0	Other|NIH	Interventional	Allocation: Randomized|Intervention Model: Parallel Assignment|Masking: None (Open Label)|Primary Purpose: Treatment
NCT04589351	Kidney Fat in Type 2 Diabetes and the Effects of Ezetimibe	2020	N/A	Steno Diabetes Center Copenhagen	Diabetes Mellitus, Type 2, Kidney Disease	Endocrine	Companion Diagnostic	Plasma and urine	2												Unspecified	Unspecified	1	Unspecified	Unspecified	1	number, number from relevant cell types and for all extracellular vesicles the presence of fatty acid transporter proteins	Yes	Cell Source and Protein Expression	"number, number from relevant cell types and for all extracellular vesicles the presence of fatty acid transporter proteins"	No	Secondary outcome, companion diagnostic	Denmark	No	No	DiaKidZ	Active, not recruiting	No Results Available	Diabetes Mellitus, Type 2|Diabetic Kidney Disease	Drug: Ezetimibe 10mg|Drug: Placebo	Urinary albumin creatinine ratio (UACR)|Magnetic resonans estimate of kidney parenchymal triglyceride fraction	Steno Diabetes Center Copenhagen|Department of Clinical Physiology, Nuclear Medicine and PET at Rigshospitalet Glostrup, Valdemar Hansens Vej 1-23, 2600 Glostrup, Denmark|Aase Handberg, professor, dr.med., Department of Clinical Biochemistry, Aalborg University Hospital|Capital Region's Pharmacy (Region Hovedstadens Apotek), Marielundvej 25, 2730 Herlev, Denmark|Alessia Fornoni, MD PhD, Professor…	All	40 Years to 75 Years Â (Adult, Older Adult)	Phase 3	60	Other	Interventional	Allocation: Randomized|Intervention Model: Parallel Assignment|Masking: Quadruple (Participant, Care Provider, Investigator, Outcomes Assessor)|Primary Purpose: Treatment
NCT04592484	A First-in-Human Study of CDK-002 (exoSTING) in Subjects With Advanced/​Metastatic, Recurrent, Injectable Solid Tumors	2020	Roger Cohen	Codiak Biosciences	Cancer	Cancer	Therapeutic		1	HEK-293 culture	Engineered Cells		Yes, Yes, PDGFR overexpressing cells, then STING loading via incubation with EVs	Genetic manipulation of cells and loading of EVs	Intra-tumoral	Local injection	To determine the safety and tolerability of ascending doses of CDK-002 (says first dose multiple times but never describes if a second dose is given)	Yes	Unspecified	No	Unspecified	Unspecified	1	Unspecified	Unspecified	1	Safety	No			Yes		Multiple	No	No		Completed	No Results Available	Advanced Solid Tumor	BIOLOGICAL: CDK-002	To determine the safety and tolerability of ascending doses of CDK-002, Incidence of treatment-emergent adverse events as assessed by CTCAE, up to 2 years	Codiak Biosciences	All	18 Years and older Â (Adult, Older Adult)	Phase 1|Phase 2	27	INDUSTRY	INTERVENTIONAL	Allocation: NA|Intervention Model: SINGLE_GROUP|Masking: NONE|Primary Purpose: TREATMENT
NCT04602104	A Clinical Study of Mesenchymal Stem Cell Exosomes Nebulizer for the Treatment of ARDS	2020	Jieming Qu	Ruijin Hospital	ARDS	Respiratory	Therapeutic		1	MSCs	Mesenchymal Stem Cells	Unspecified			Inhalation	Inhalation	basic treatment and 7 times aerosol inhalation of hMSC-Exos (2.0*10^8 particles at Day 1, Day 2, Day 3, Day 4, Day 5, Day 6, Day 7) Up to 8 or 16 for high dose	Yes	Number	Yes	Unspecified	Unspecified	1	Unspecified	Unspecified	1	Safety and efficacy, dose	No			Yes		China	No	No		Unknown status	No Results Available	Acute Respiratory Distress Syndrome	Biological: low dose hMSC-Exos|Biological: medium dose hMSC-Exos|Biological: high dose hMSC-Exos|Biological: Dosage 1of hMSC-Exos|Biological: Dosage 2 of hMSC-Exos|Biological: No hMSC-derived exosomes	Incidence of adverse reaction|TTCI|28-day mortality|Murray lung injury score|PaO2/FiO2|SOFA score|Apachâ…¡ score|The number of days the survivor was in ICU	Ruijin Hospital|Cellular Biomedicine Group Ltd.	All	18 Years to 70 Years Â (Adult, Older Adult)	Phase 1|Phase 2	169	Other|Industry	Interventional	Allocation: Randomized|Intervention Model: Parallel Assignment|Masking: Double (Participant, Investigator)|Primary Purpose: Treatment
NCT04602442	Safety and Efficiency of Method of Exosome Inhalation in COVID-19 Associated Pneumonia	2020	Olga Tyumina	Medical Centre Dinasty/Organicell	COVID-19	Respiratory	Therapeutic		1	MSCs	Mesenchymal Stem Cells	Unspecified			Inhalation	Inhalation	Twice a day during 10 days inhalation of 3 ml special solution contained 0.5-2x10^10 of nanoparticles (exosomes) of the first type.	No	Number	Yes	Unspecified	Unspecified	1	Unspecified	Unspecified	1	Efficacy (recovery from pneumonia)	No			Yes		Russian Federation	No	No	COVID-19EXO2	Unknown status	No Results Available	Covid19|SARS-CoV-2 PNEUMONIA|COVID-19	Drug: EXO 1 inhalation|Drug: EXO 2 inhalation|Drug: Placebo inhalation	Number of participants with non-serious and serious adverse events during trial|Number of participants with non-serious and serious adverse during inhalation procedure|Time to clinical recovery (TTCR)|SpO2 concentration changes|Chest Imaging Changes|Blood biochemistry (CRP)|Procalcitonin concentration|Ferritin concentration|Creatinine concentration|Urea concentration	Olga Tyumina|Clinics of the Federal State Budgetary Educational Institution SSMU|Samara Regional Clinical Hospital V.D. Seredavin|State-Financed Health Facility "Samara Regional Medical Center Dinasty"	All	18 Years to 65 Years Â (Adult, Older Adult)	Phase 2	90	Other	Interventional	Allocation: Randomized|Intervention Model: Parallel Assignment|Masking: Double (Participant, Care Provider)|Primary Purpose: Other
NCT04603326	FoxBioNet: ECV (Extracellular Vesicle) 004	2020	Connie Marras	Michael J. Fox Foundation for Parkinson's Research	Parkinson's Disease	Neurological	Diagnostic	CSF	1												Unspecified	Unspecified	1	quantitative western blot, immunoassays and LC-MS	Western blot and immunoassay and mass spectrometry	3	LRRK2 mutation detection	No			Yes		United States of America	No	No		Recruiting	No Results Available	Parkinson Disease	Procedure: Lumbar Puncture	Assay Evaluation	Michael J. Fox Foundation for Parkinson's Research|Indiana University|University of Rochester|University Health Network, Toronto	All	30 Years and older Â (Adult, Older Adult)		140	Other	Observational	Observational Model: Case-Control|Time Perspective: Cross-Sectional
NCT04617405	Hormonal and Inflammatory Changes During Pregnancy in Women With Glucose Metabolic Disorders.	2020	Anna S Koefoed	University of Aarhus	Gestational Diabetes	Endocrine	Diagnostic	Serum and Plasma	2												Unspecified	Unspecified	1	SWATH mass spectrometry and miRNA-sequencing	Mass spectromtery and RNA-seq	2	Changes from baseline in serum (Blood) or Plasma concentration of metabolic, hormonal and inflammatory markers, Changes in EV content and levels	No			Yes		Denmark	No	No	HI-MET	Recruiting	No Results Available	Diabetes Mellitus, Type 2|Gestational Diabetes|Overweight and Obesity|Pregnancy in Diabetic|Insulin Resistance|Insulin Sensitivity|Pregnancy, High Risk	Other: No interventions	Changes from baseline in serum (Blood) or Plasma concentration of metabolic, hormonal and inflammatory markers at four other times during pregnancy.|Assocation between the serum (Blood) or Plasma concentration of metabolic, hormonal and inflammatory markers Versus Insulin sensitivity at five times during pregnancy.|Changes from baseline in the level, content and bioactivity of exosomes in serum (…	University of Aarhus|Aarhus University Hospital|Aalborg University Hospital|Odense University Hospital|The University of Queensland	Female	18 Years and older Â (Adult, Older Adult)		300	Other	Observational	Observational Model: Case-Control|Time Perspective: Prospective
NCT04624997	Coagulopathy and Vasculopathy Assessment as a Predictor of the Severity of SARS-CoV-2 / COVID-19 Infection	2020	David M Smadja	Assistance Publique - Hôpitaux de Paris	Covid-19	Respiratory	Diagnostic	Blood	1												Unspecified	Unspecified	1	Unspecified	Unspecified	1	D-dimer, fibrin monomers, Blood clothing related protein	No			No	Keyword	France	No	No	SARCODO	Recruiting	No Results Available	COVID-19|SARS-CoV-2 Infection	Other: biological sample	Measure D-dimers (ng/ml) to study coagulopathy to characterize COVID-19|Measure fibrin monomers (Âµg/ml) to study coagulopathy to characterize COVID-19|Study troponin (ng/ml) to characterize COVID-19 and identify patient populations who will develop or aggravate a micro or macro thrombotic process|Study von Willebrand factor antigen (%) to characterize COVID-19 and identify patient populations wh…	Assistance Publique - HÃ´pitaux de Paris|National Research Agency, France	All	18 Years and older Â (Adult, Older Adult)		1000	Other	Observational	Observational Model: Cohort|Time Perspective: Prospective
NCT04629079	Improving the Early Detection of Lung Cancer by Combining Exosomal Analysis of Hypoxia With Standard of Care Imaging	2020	Thida Win	King's College London	Lung cancer	Cancer	Diagnostic	Blood	1												Unspecified	Unspecified	1	Unspecified methods	Unspecified	1	exosomal expression of P4HA1, range of expression of precursor EV microRNA	No			Yes		United Kingdom	No	No	LungExoDETECT	Recruiting	No Results Available	Lung Cancer		Describe the range of exosomal expression of P4HA1 in participants being clinically assessed for a suspected lung cancer diagnosis and compare the range of expression between the cancer and non-cancer participant population.|Describe the range of expression of precursor microRNA in exosomes derived from participants being clinically assessed for suspected lung cancer and compare the range of expr…	King's College London	All	18 Years and older Â (Adult, Older Adult)		800	Other	Observational	Observational Model: Cohort|Time Perspective: Prospective
NCT04633109	The Obese Taste Bud Study	2020	Imke Schamarek	University of Leipzig	Obesity	Obesity	Diagnostic	Saliva	1												Unspecified	Unspecified	1	Unspecified	Unspecified	1	Content of EVs	No			No	Secondary outcome, diagnostic value	Germany	No	No	OTB	Recruiting	No Results Available	Obesity	Procedure: taste bud biopsy|Diagnostic Test: oral glucose tolerance test|Diagnostic Test: Taste sensitivity|Diagnostic Test: olfactory function|Diagnostic Test: taste bud density|Diagnostic Test: anthropometry|Other: biospecimen collection|Other: questionnaires	Identification of differential gene and protein regulation in isolated human taste cells between lean and obese subjects|Identification of correlations between taste cell biology with parameters of intervention|Differences of salivary and tongue microbiome on taste cells in obesity in contrast to lean|extracellular vesicle analyses of saliva in lean and obese subjects	University of Leipzig|Helmholtz Institut fÃ¼r Metabolismus-, Adipositas- und GefÃ¤ÃŸforschung|Klinik und Poliklinik fÃ¼r Hals-, Nasen- und Ohrenheilkunde|Klinik und Poliklinik fÃ¼r Mund-, Kiefer- und Plastische Gesichtschirurgie|Poliklinik fÃ¼r ZahnÃ¤rztliche Prothetik und Werkstoffkunde	All	18 Years to 69 Years Â (Adult, Older Adult)		210	Other	Observational	Observational Model: Case-Control|Time Perspective: Prospective
NCT04636788	Circulating Extracellular Exosomal Small RNA as Potential Biomarker for Human Pancreatic Cancer	2020	Bin Cheng, M.D./Ph.D	Huazhong University of Science and Technology	Pancreatic cancer	Cancer	Diagnostic	Blood	1												Unspecified	Unspecified	1	NGS (NGS)	NGS	1	exosomal small RNAs	No			Yes		China	No	No		Unknown status	No Results Available	Pancreas Adenocarcinoma	Procedure: Venous sampling	senstivity|specificity|survival time	Huazhong University of Science and Technology	All	18 Years and older Â (Adult, Older Adult)	Not Applicable	102	Other	Interventional	Allocation: N/A|Intervention Model: Single Group Assignment|Masking: None (Open Label)|Primary Purpose: Diagnostic
NCT04638049	Intestinal Microbiota in Prostate Cancer Patients as a Biomarker for Radiation-INduced Toxicity (IMPRINT)	2020	Piet Ost	University Hospital, Ghent	Prostate Cancer	Cancer	Companion Diagnostic	blood and stool	2												orthogonal implementation of ultrafiltration, size-exclusion chromatography (SEC) and density-gradient centrifugation	SEC and Filtration and Density-gradient	3	biochemical characterization (unspecified)	Unspecified	1	Metabolome profiles as assessed by fecal, blood and urine samples	Yes	Cell Source	"Concentration of BEVs in fecal and blood samples"	No	Non-specific target, all fluid	Belgium	No	No	IMPRINT	Recruiting	No Results Available	Prostate Cancer|Prostate Adenocarcinoma|Prostatic Neoplasms	Other: Collection of human biofluids|Other: Patient reported outcome measures	Microbiome profiles as assessed by fecal samples|Metabolome profiles as assessed by fecal, blood and urine samples|Discovery of potential predictive biomarkers for the development of RT-induced GI toxicities|Incidence of GI and Genitourinary (GU) toxicities|Patient reported QOL as per EORTC-QLQ C30|Patient reported QOL as per EORTC-QLQ PR25|Concentration of BEVs in fecal and blood samples	University Hospital, Ghent	Male	18 Years and older Â (Adult, Older Adult)	Not Applicable	50	Other	Interventional	Allocation: Non-Randomized|Intervention Model: Parallel Assignment|Masking: None (Open Label)|Primary Purpose: Basic Science
NCT04641585	Brugada Syndrome and Artificial Intelligence Applications to Diagnosis	2020	Federico Vozzi, Ph.D.	Istituto di Fisiologia Clinica CNR	Type 1 Brugada Syndrome	Cardiovascular	Diagnostic	Blood	1												Unspecified	Unspecified	1	Transcriptomics	Transcriptomics	1	Exosomal coding and ncRNA	No			No	Secondary outcome, diagnostic and mechanistic value	Italy	No	No	BrAID	Not yet recruiting	No Results Available	Brugada Syndrome 1	Diagnostic Test: Patients affected by Brugada Syndrome 1	Machine Learning recognition of Brugada Syndrome 1|Biomarkers associated with Brugada Syndrome 1|Stratification risk	Istituto di Fisiologia Clinica CNR|Fondazione Toscana Gabriele Monasterio|Azienda USL Toscana Sud Est|Azienda USL Toscana Nord Ovest|Azienda Ospedaliero-Universitaria Careggi|Azienda Ospedaliero, Universitaria Pisana	All	14 Years to 65 Years Â (Child, Adult, Older Adult)	Not Applicable	144	Other	Interventional	Allocation: Non-Randomized|Intervention Model: Parallel Assignment|Masking: None (Open Label)|Primary Purpose: Diagnostic
NCT04652531	Autologous serum (blood)-derived EV for Venous Trophic Lesions Not Responsive to Conventional Treatments	2020	Maria Felice Brizzi	University of Turin, Italy	Venous ulcers	Wound/Ulcer	Therapeutic		1	Autologous serum (blood)	Blood				Local injection	Local injection	In the treatment arm, the lesion will be treated with EV for 3 weeks once a week	No	Unspecified	Yes	Unspecified	Unspecified	1	Potency assay (?)	Unspecified	1	Wound healing	No			Yes		Italy	No	No	SER-VES-HEAL	Recruiting	No Results Available	Ulcer Venous	Other: Autologous extracellular vesicles from serum (blood)	Changes in the ulcer area from baseline to eight weeks|Pain change	University of Turin, Italy	All	18 Years to 85 Years Â (Adult, Older Adult)	Not Applicable	10	Other	Interventional	Allocation: Non-Randomized|Intervention Model: Parallel Assignment|Masking: Single (Investigator)|Primary Purpose: Treatment
NCT04653610	Sequential Analysis Before and After Treatment Initiation to Unravel the Role of Naturally Occurring Extracellular Vesicles in HIV Infection	2020	Linos Vandekerckhove	University Hospital, Ghent	HIV	Infection	Diagnostic	Blood and tissue and stool	3												SEC and Optiprep Density-gradient	SEC and Density-gradient	2	NTA, Western blot, electron microscopy, PCR, proteomics, RNA-seq, flow cytometry , Reporter assay for LPS (unsure what exactly this method is)	NTA and Western blot and TEM and PCR and proteomics and RNA-seq and flow cytometry	7	EV characteristics	No			Yes		Belgium	No	No	Saturne-HIV	Recruiting	No Results Available	Hiv		Extracellular Vesicles analysis-NTA|Extracellular Vesicles analysis-microscopy|Extracellular Vesicles analysis-western blot|Extracellular Vesicles analysis-PCR|Extracellular Vesicles analysis-proteomics|Extracellular Vesicles analysis-RNAsequencing|Extracellular Vesicles analysis-reporter assays|Quantification of HIV DNA and RNA|Immunological analysis-FACS|Immunological analysis-ELISA|Gene expres…	University Hospital, Ghent	All	18 Years to 65 Years Â (Adult, Older Adult)		66	Other	Observational	Observational Model: Cohort|Time Perspective: Prospective
NCT04653740	Omic Technologies to Track Resistance to Palbociclib in Metastatic Breast Cancer	2020	Nawale NH HAJJAJI	Centre Oscar Lambret	Breast cancer	Cancer	Companion Diagnostic	Unspecified	1												Unspecified	Unspecified	1	Unspecified	Unspecified	1	omics profiles of tumor tissue, exosomes, and VOCs	No			Yes		France	No	No	OMERIC	Recruiting	No Results Available	Advanced Breast Cancer	Procedure: specimen sample collection	Intrapatient variation in molecular profiles at progression compared to baseline|longitudinal changes in VOCs profile and exosomes according to response to treatment|Proportion of alterations / molecular signatures unique or shared between patients at progression|Correlation between tumor signatures, VOCs and exosomes	Centre Oscar Lambret|Laboratoire PRISM - Michel SALZET	Female	18 Years and older Â (Adult, Older Adult)	Not Applicable	25	Other	Interventional	Allocation: Non-Randomized|Intervention Model: Single Group Assignment|Masking: None (Open Label)|Primary Purpose: Other
NCT04657406	Expanded Access to Zofin for Patients With COVID-19	2020	Organicell Regenerative Medicine	Organicell Regenerative Medicine	COVID-19, ARDS	Respiratory	Therapeutic		1	amniotic fluid	Amniotic Fluid					Unspecified	Subjects will receive standard of care plus 1 mL of Zofin on day 0, day 4 and day 8, containing 1-5 x 10^11 particles/mL	No	Number	Yes	Unspecified	Unspecified	1	CD9, CD63, CD81 and CD133 detection via an unspecified method. RNA-sequencing. Concentration, size.	RNA-seq	1	Immune related cytokine and miRNA levels	No			No	Secondary outcome, diagnostic value but very well described	United States of America	No	No		Available	No Results Available	Covid19|Corona Virus Infection|SARS (Severe Acute Respiratory Syndrome)|Acute Respiratory Distress Syndrome	Drug: Zofin		Organicell Regenerative Medicine	All	18 Years and older Â (Adult, Older Adult)			Industry	Expanded Access:Treatment IND/Protocol
NCT04657458	A Global Expanded Access Protocol on Bone Marrow Mesenchymal Stem Cell Derived Extracellular Vesicle Infusion Treatment for Patients With COVID-19 Associated ARDS	2020	Heidi Moran	Direct Biologics, LLC	COVID-19, ARDS	Respiratory	Therapeutic		1	ExoFlo - Bone marrow MSCs	Mesenchymal Stem Cells	Bone Marrow			intravenous	intravenous	Intravenous administration of bone marrow mesenchymal stem cell derived extracellular vesicles	No	Unspecified	No	Unspecified	Unspecified	1	Unspecified	Unspecified	1	Safety and efficacy	No			Yes		United States of America	No	No		Available	No Results Available	Covid19|ARDS|Hypoxia|Cytokine Storm	Biological: Bone Marrow Mesenchymal Stem Cell Derived Extracellular Vesicles Infusion Treatment		Direct Biologics, LLC	All	18 Years and older Â (Adult, Older Adult)			Industry	Expanded Access:Intermediate-size Population
NCT04661176	Evaluation of the Sentinel PCC4 Assay for Diagnosis, Prognosis and Monitoring of Prostate Cancer in Puerto Rico	2020	Alvin Lopez-Pujals	miR Scientific LLC	Prostate cancer	Cancer	Diagnostic	Urine	1												Custom	Unspecified	1	Custom Ev /sequencing array tech	PCR	1	EV sncRNAs	No			Yes		Puerto Rico	No	No		Active, not recruiting	No Results Available	Prostate Cancer	Diagnostic Test: miR Sentinelâ„¢ PCC4 Assay	Acceptability of the Sentinelâ„¢ PCC4 Assay for physicians assessing the prostate health in men|Validate the performance characteristics of the Sentinelâ„¢ PCC4 Assay in men in Puerto Rico	miR Scientific LLC	Male	22 Years and older Â (Adult, Older Adult)		500	Industry	Observational	Observational Model: Ecologic or Community|Time Perspective: Prospective
NCT04664738	PEP on a Skin Graft Donor Site Wound	2020	Michael Sabbah, MD	Rion Inc.	donor site wound	Wound/Ulcer	Therapeutic		1	Blood (leukocyte depleted blood preparation derived from human U.S. sourced pooled apheresed platelets)	Blood				Topical, but unclear if patch, liquid, etc.	Topical	The endpoint is to determine the acute (within first 14 days) safety and tolerability of PEP or PEP-TISSEEL, as assessed by the occurrence of MTDs on a 20-40 cm2 (but can be up to 90 cm2 if found to be clinically indicated during the graft procedure) skin graft donor site wound at escalating concentrations of PEP delivered at one time point through the 14-day MTD period. (10% or 20% PEP)	Yes	Unspecified	No	Unspecified	Unspecified	1	Unspecified	Unspecified	1	Safety, tolerability, max dose, wound closure (effectiveness)	No			Yes		United States of America	No	No	PEP	Enrolling by invitation	No Results Available	Skin Graft	Biological: 10% PEP|Drug: TISSEEL|Biological: 20% PEP	Acute dose limiting toxicities (DLTs)|Maximum Tolerated Dose (MTD) of PEP|Adverse events	Steven L. Moran|Rion LLC|Mayo Clinic	All	18 Years and older Â (Adult, Older Adult)	Phase 1	24	Other	Interventional	Allocation: Non-Randomized|Intervention Model: Sequential Assignment|Masking: None (Open Label)|Primary Purpose: Treatment
NCT04698447	The Role of a Natural Product, Containing Nanovesicles From Citrus Limon (L.) Juice, on Different CV Risk Factors	2021	Giuseppe Montalto, MD	University of Palermo	Metabolic Syndrome	Endocrine	Therapeutic		1	Citrus Lemon juice	Plant				Oral	Oral	20 eligible subjects with the metabolic syndrome (MetS) will take natural supplement containing a spray-dried formulation of citraVes™, directly in the mouth, without water, to be dissolved preferably under the tongue, at a stable dose of one sachet a day (1000 mg/day) for 6 months and as add-on therapy to the ongoing treatment, maintained at fixed doses for the entire study.	No	Unspecified	Yes	Unspecfied	Unspecified	1	Unspecified	Unspecified	1	Effectiveness at improving cardio-metabolic parameters	No			No	Total fluid, citrus	Italy	No	No		Active, not recruiting	No Results Available	Metabolic Syndrome|Healthy Volunteers	Dietary Supplement: Natural supplement containing nanovesicles delivered from Citrus Limon (L.) juice_MetS|Dietary Supplement: Placebo (without any active ingredients)|Dietary Supplement: Natural supplement containing nanovesicles delivered from Citrus Limon (L.) juice_HS	Change from Baseline in Plasma Lipids in Healthy Subjects|Change from Baseline in Plasma Lipids in Subjects with Metabolic Syndrome|Change from Baseline in Waist Circumference in Healthy Subjects|Change from Baseline in Waist Circumference in Subjects with Metabolic Syndrome|Change from Baseline in Body Mass Index (BMI) in Healthy Subjects|Change from Baseline in Body Mass Index (BMI) in Subjects…	University of Palermo	All	18 Years and older Â (Adult, Older Adult)	Not Applicable	60	Other	Interventional	Allocation: Randomized|Intervention Model: Parallel Assignment|Masking: Double (Participant, Investigator)|Primary Purpose: Supportive Care
NCT04700631	Extracellular Vesicles as Biomarkers for Chronic Renal Failure	2021	Nicolas Guillaume	Centre Hospitalier Universitaire, Amiens	Kidney Disease	Kidney	Diagnostic	Urine	1												Unspecified	Unspecified	1	Unspecified	Unspecified	1	EV concentration	No			Yes		France	No	No	VE-IRC	Recruiting	No Results Available	Chronic Renal Failure|Urinary Extracellular Vesicle	Diagnostic Test: urinary extracellular vesicle concentration|Diagnostic Test: Blood sample	variation of urinary extracellular vesicle concentration between both groups	Centre Hospitalier Universitaire, Amiens	All	18 Years and older Â (Adult, Older Adult)	Not Applicable	60	Other	Interventional	Allocation: Randomized|Intervention Model: Parallel Assignment|Masking: None (Open Label)|Primary Purpose: Basic Science
NCT04714892	Mechanisms Underlying Individual Variations of Taste and Smell in Obesity	2021	Paule V Joseph, C.R.N.P.	National Institute on Alcohol Abuse and Alcoholism	Obesity	Obesity	Diagnostic	Plasma	1												Unspecified	Unspecified	1	Unspecified	Unspecified	1	Neuronally-derived exosomes	Yes	Cell Source	"Compare individuals with obesity to healthy controls in measures of inflammation (cytokines and chemokines) in circulating blood, and neuronally-derived exosomes from plasma"	No	Secondary outcome, diagnostic and mechanistic value	United States of America	No	No		Recruiting	No Results Available	Obesity		Measures of taste and smell, and eating behavior|Inflammatory markers, exosome and microbiota|Gene expression, DNA methylation, taste and smell measures|Biological measures, personal factors, taste and smell measures|Severity of neuropsychological sysmptoms such as fatigue, anxiety, depression, sleep; perceived stress, pain and QoL	National Institute on Alcohol Abuse and Alcoholism (NIAAA)|National Institutes of Health Clinical Center (CC)	All	18 Years to 65 Years Â (Adult, Older Adult)		248	NIH	Observational	Observational Model: Case-Control|Time Perspective: Cross-Sectional
NCT04720599	Clinical Evaluation of ExoDx Prostate(IntelliScore) in Men Presenting for Initial Prostate Biopsy	2021	Mikkel Noerholm	Exosome Diagnostics, Inc.	Prostate cancer	Cancer	Diagnostic	Urine	1												Ultrafiltration centrifugation	Ultracentrifugation	1	EV mRNA qRT-PCR for sequences ERG, PCA3, SPDEF (looked up device)	qRT-PCR	1	Correlation between EV readouts and prostate biopsies	No			Yes		Multiple	No	No		Completed	No Results Available	Urologic Cancer	Diagnostic Test: ExoDx Prostate(IntelliScore)	Correlation of the ExoDx Prostate test results with the outcome of prostate biopsies in an initial biopsy patient cohort.	Exosome Diagnostics, Inc.	Male	50 Years and older Â (Adult, Older Adult)		120	Industry	Observational	Observational Model: Cohort|Time Perspective: Prospective
NCT04727593	The Modulatory Role of Internet MBCT on Extracellular Vesicles and Distress in Cancer Patients - Study Protocol	2021	Rui Henrique	Instituto Portugues de Oncologia,	Cancer	Cancer	Companion Diagnostic	Blood	1												Ultracentrifugation with sucrose cusion	Ultracentrifugation	1	NTA	NTA	1	Cancer and health-related biomarkers	No			Yes		Portugal	No	No	MINDGAP	Recruiting	No Results Available	Cancer	Behavioral: Mindfulness Based Cognitive Therapy (MBCT)|Other: Treatment as Usual	Change on Extracellular Vesicles|Change on Distress|Change on Cancer antigen 15-3 (CA 15-3)|Change on Prostate-specific antigen (PSA)|Change on Carcinoembryonic Antigen (CEA).|Change on Adrenocorticotropic Hormone (ACTH).|Transcript inflammatory response genes (Interleukins, ILs, IL-1, IL-6, IL-8, IL-10, IFNÎ³ and TNF).|Change on Analytic biomarkers (Erythrocyte number).|Change on Analytic biomar…	Instituto Portugues de Oncologia, Francisco Gentil, Porto|European Commission|University of Coimbra|VTT Technical Research Centre, Finland|University of Oulu|Linnaeus University	All	18 Years to 65 Years Â (Adult, Older Adult)	Not Applicable	111	Other	Interventional	Allocation: Randomized|Intervention Model: Parallel Assignment|Masking: None (Open Label)|Primary Purpose: Supportive Care
NCT04731987	Orange Juice, Hesperidin and Their Role in Vascular Health Benefit	2021	N/A	University Hospital, Clermont-Ferrand	Metabolic Syndrome	Endocrine	Companion Diagnostic	plasma	1												Unspecified	Unspecified	1	Unspecified	Unspecified	1	EVs (a biomarker of endothelial activation) will be isolated from platelet-poor plasma samples and analyzed, on fasted state	No			No	Secondary outcome, companion diagnostic	France	No	No	HESPER-HEALTH	Recruiting	No Results Available	Metabolic Syndrome|Vascular Compliance|Predisposition to Cardiovascular Disease	Behavioral: Beverage consumption	Brachial artery Flow Mediated Dilation (FMD)|Sex|Age|Basal Systolic Blood Pressure|Basal Heart Rate|D-3 visit systolic Blood Pressure (BP)|D-3 visit diastolic BP|D-3 visit Heart Rate|FMD post prandial endothelial response 3h after a challenge meal|FMD post prandial endothelial response 6h after a challenge meal|Arterial compliance assessment|Rest flow by Flowmetry Laser Doppler (FLD) in fasted st…	University Hospital, Clermont-Ferrand|UMR 1019, UnitÃ© de Nutrition Humaine, INRAE, Auvergne-RhÃ´ne Alpes Center|Department of Beverage Research, Chair of analysis and technology of plant-based foods, Geisenheim University|European Fruit Juice Association (AIJN)	All	40 Years to 65 Years Â (Adult, Older Adult)	Not Applicable	42	Other	Interventional	Allocation: Randomized|Intervention Model: Crossover Assignment|Masking: Quadruple (Participant, Care Provider, Investigator, Outcomes Assessor)|Primary Purpose: Basic Science
NCT04742608	Development of Liquid Biopsy Technologies for Noninvasive Cancer Diagnostics in Patients With Suspicious Thyroid Nodules or Thyroid Cancer	2021	James Wu	Jonsson Comprehensive Cancer Center	Thyroid cancer	Cancer	Diagnostic	Blood	1												Unspecified	Unspecified	1	Unspecified	Unspecified	1	EV molecular profile, quantity, and predictive value	Yes	Cell Source	"Quantity of thyroid-derived extracellular vesicles captured in patients" but not clear if separating	Yes		United States of America	No	No		Recruiting	No Results Available	Thyroid Gland Carcinoma|Thyroid Gland Nodule	Procedure: Biospecimen Collection|Other: Electronic Health Record Review	Sensitivity of molecular profile of thyroid-derived extracellular vesicles|Specificity of molecular profile of thyroid-derived extracellular vesicles|Negative predictive value of molecular profile of thyroid-derived extracellular vesicles|Positive predictive value of molecular profile of thyroid-derived extracellular vesicles|Quantity of thyroid-derived extracellular vesicles captured in patients…	Jonsson Comprehensive Cancer Center	All	18 Years and older Â (Adult, Older Adult)		250	Other	Observational	Observational Model: Cohort|Time Perspective: Prospective
NCT04743167	IVF Versus Surgery for Endometriosis Related Infertility	2021	Dr. Laura Benaglia	Fondazione IRCCS Ca' Granda, Ospedale Maggiore Policlinico	infertility	Reproductive	Companion Diagnostic	Blood	1												Unspecified	Unspecified	1	NTA, Flow cytometry, proteomics	NTA and Flow cytometry and proteomics	3	Nanoparticle Tracking analysis (NTA) to determine their total values and their distribution; specific markers for the various lymphocyte populations by flow cytometry to assess the immunological origin; miRNA profile and proteomic analysis.	Yes	Cell source	"specific markers for the various lymphocyte populations by flow cytometry to assess the immunological origin"	No	Secondary outcome, diagnostic	Italy	No	No	SVIDOE	Recruiting	No Results Available	Endometriosis	Procedure: Surgery|Procedure: IVF	Live birth rate from pregnancies started within 12 months since randomization|Cost-effectiveness evaluation of the two different approaches in the treatment of endometriosis|Detachment of inflammatory mediators that might interfere with IVF through analysis of extracellular vescicles (EV).	Fondazione IRCCS Ca' Granda, Ospedale Maggiore Policlinico|IRCCS San Raffaele|ASST Fatebenefratelli Sacco|Ministero della Salute, Italy	Female	18 Years to 39 Years Â (Adult)	Not Applicable	206	Other	Interventional	Allocation: Randomized|Intervention Model: Parallel Assignment|Masking: None (Open Label)|Primary Purpose: Treatment
NCT04747574	Evaluation of the Safety of CD24-Exosomes in Patients With COVID-19 Infection	2021	Nadir Arber	Tel-Aviv Sourasky Medical Center	COVID-19	Respiratory	Therapeutic		1	T-REx™-293 cells	Engineered Cells		Yes, CD24	Genetic manipulation of cells	Inhalation	Inhalation	Group 1, 5 patients are treated with 1x10^8 exosome particles per 2 ml saline. Group 2: 5 patients are treated with 5x10^8 exosome particles per 2 ml saline. Group 3: 20 patients are treated with 1x10^9 exosomes particles per 2 ml saline. Group 4: 5 patients are treated with 1x10^10 exosomes particles per 2 ml saline. The drug is aerosolized in normal saline for inhalation and administered via a …	Yes	Number	Yes	Unspecified	Unspecified	1	Unspecified	Unspecified	1	Safety and efficacy	No			Yes		Israel	No	No		Recruiting	No Results Available	SARS-CoV-2	Drug: EXO-CD24	Primary safety endpoint: Adverse events|Exploratory Endpoint: Alive at Day 5 without bronchospasms, unexpected infections, or clinical deterioration|Exploratory Endpoint: Proportion of patients with respiratory rate â‰¤ 23/min for 24 hours|Exploratory endpoint: Change in respiratory rate from baseline to Day 5|Exploratory endpoint: Proportion of patients with SpO2 saturation â‰¥94% for at least 2…	Tel-Aviv Sourasky Medical Center	All	18 Years to 85 Years Â (Adult, Older Adult)	Phase 1	35	Other	Interventional	Allocation: N/A|Intervention Model: Single Group Assignment|Masking: None (Open Label)|Primary Purpose: Treatment
NCT04758793	Muscles in Liver Diseases	2021	Assistance Publique - Hôpitaux de Paris	Assistance Publique - Hôpitaux de Paris	Liver disease	Liver	Diagnostic	Blood	1												Unspecified	Unspecified	1	Unspecified	Unspecified	1	Concentraiton of EVs from liver or mucle to correlate with liver diseases complications	Yes	Cell Source	CONCENTRATION: liver or muscle origin	No	Secondary outcome, diagnostiv and mechanistic value	France	No	No	UNIVERSE	Not yet recruiting	No Results Available	Patients Having a Scheduled Abdominal Surgery Procedure	Other: Blood samples|Other: biopsy of abdominal paroie	describe the muscle changes that occur during liver disease.|Identify circulating mediators that could be responsible for sarcopenia: released by the liver and acting on the muscle.|Identify circulating mediators that could be responsible for complications of liver disease: released by the muscle and acting on the different organs	Assistance Publique - HÃ´pitaux de Paris	All	18 Years and older Â (Adult, Older Adult)	Not Applicable	260	Other	Interventional	Allocation: Non-Randomized|Intervention Model: Parallel Assignment|Masking: None (Open Label)|Primary Purpose: Basic Science
NCT04761562	Use of Autologous Plasma Rich in Platelets and Extracellular Vesicles in the Surgical Treatment of Chronic Middle Ear Infections	2021	Nejc Steiner	University Medical Centre Ljubljana	otitis media	Infection	Therapeutic		1	Autologous platelet and vesicle-rich plasma (PVRP)	Blood				Intra-auricular gel (ear)	Intra-auricular	Patients will be treated with a standard surgical procedure - tympanoplasty combined with PVRP. PVRP will be applied to the reconstructed tympanic membrane.	No	Unspecified	No	Unspecified	Unspecified	1	Unspecified	Unspecified	1	Efficacy (tympanic membrane perforation size)	No			Yes		Slovenia	No	No		Recruiting	No Results Available	Otitis Media Chronic|Tympanic Membrane Perforation	Drug: Platelet- and extracellular vesicle-rich plasma|Procedure: Control group	Change of tympanic membrane perforation size|Change in Chronic Otitis Media Questionnaire 12 score|Change in hearing threshold level	University Medical Centre Ljubljana|University of Ljubljana	All	Child, Adult, Older Adult	Phase 2|Phase 3	100	Other	Interventional	Allocation: Randomized|Intervention Model: Parallel Assignment|Masking: Double (Participant, Outcomes Assessor)|Primary Purpose: Treatment
NCT04765137	Evaluate the Effect of Atorvastatin on Cerebrovascular Reactivity in MCI	2021	Sevil Yasar	Johns Hopkins University	Cognitive Impairment	Neurological	Companion Diagnostic	plasma	1												Unspecified	Unspecified	1	Changes in endothelial derived EVs and neuronal-enriched EVs	Unspecified	1	Change of MRI whole brain cerebrovascular reactivity, plasma derived EVs, and cognitive function	Yes	Cell Source	endothelial derived EVs and neuronal-enriched EVs	No	Secondary outcome, companion diagnostic	United States of America	No	No		Recruiting	No Results Available	Mild Cognitive Impairment	Drug: Atorvastatin Oral Tablet	Change of MRI whole brain cerebrovascular reactivity (wbCVR)|Change in plasma exosomes|Change in cognitive function (global neurocognitive measure)|Change in cognitive function (domain-specific neurocognitive measure)	Johns Hopkins University	All	60 Years to 95 Years Â (Adult, Older Adult)	Phase 2	20	Other	Interventional	Allocation: N/A|Intervention Model: Single Group Assignment|Masking: None (Open Label)|Primary Purpose: Treatment
NCT04781062	Development of a Horizontal Data Integration Classifier for Noninvasive Early Diagnosis of Breast Cancer	2021	Gabriele Zoppoli	Ospedale Policlinico San Martino	Breast cancer	Cancer	Diagnostic	Blood	1												Unspecified	Unspecified	1	RNA-seq, qRT-PCR (as less expensive technique if RNA-seq successful)	RNA-seq and qRT-PCR	2	ctDNA methylation, EV RNA, Plasma protein analysis, predictive value, accuracy of a horizontal data integration system (HDI) that uses this data	No			Yes		Italy	No	No	RENOVATE	Active, not recruiting	No Results Available	Breast Cancer	Diagnostic Test: Blood and urine molecular analysis (Timing 0)|Diagnostic Test: Blood and urine molecular analysis (Timing 1)	Development of a HDI classifier enabling early noninvasive diagnosis of breast cancer with similar accuracy compared to breast biopsies|Accuracy of the HDI classifier|Analytical and clinical validity of the HDI classifier	Ospedale Policlinico San Martino|Associazione Italiana per la Ricerca sul Cancro|Universita degli Studi di Genova|Sidra Medical and Research Center|Dana-Farber Cancer Institute	Female	18 Years and older Â (Adult, Older Adult)	Not Applicable	367	Other	Interventional	Allocation: Non-Randomized|Intervention Model: Sequential Assignment|Masking: None (Open Label)|Primary Purpose: Diagnostic
NCT04792983	Cognition and the Immunology of Postoperative Outcomes	2021	Gregory J Crosby	Brigham and Women's Hospital	Cognitive Impairment	Neurological	Diagnostic	Blood	1												Unspecified	Unspecified	1	ELISA	ELISA	1	MOCA Score, Delirium, Inflammatory response, mortality, Cognitive and functional health outcome	No			Yes	One of many primary outcomes	United States of America	No	No		Recruiting	No Results Available	Cognitive Impairment|Frail Elderly Syndrome|Delirium|Surgery	Other: No intervention	MOCA Score, Delirium, and Plasma Inflammatory Mediators|MOCA Score, Delirium, and the Cellular Immune Response|MOCA Score, Delirium and Extracellular Vesicle Immune Responses to Surgery.|Newly diagnosed perioperative health complications|Discharge location (Home vs. other than home) on the day of patient discharge from hospital|30 day mortality|30 day re-operation or readmission|6 month mortality…	Brigham and Women's Hospital	All	65 Years and older Â (Older Adult)		600	Other	Observational	Observational Model: Cohort|Time Perspective: Prospective
NCT04798716	The Use of Exosomes for the Treatment of Acute Respiratory Distress Syndrome or Novel Coronavirus Pneumonia Caused by COVID-19	2021	Tammy Luttrell	Mission Community Hospital	COVID-19, ARDS	Respiratory	Therapeutic		1	MSCs	Mesenchymal Stem Cells	Perinatal			intravenous	intravenous	Drug: MSC-exosomes delivered intravenously every other day on an escalating dose: (2:4:8) OR consistently higher doses Escalating dose 2 X 10^9, 4 X 10^9, 8 X 10^9/mL	Yes	Unspecified	Yes	Unspecified	Unspecified	1	Unspecified	Unspecified	1	Safety and efficacy	No			Yes		United States of America	No	No	ARDOXSO	Not yet recruiting	No Results Available	Covid19|Novel Coronavirus Pneumonia|Acute Respiratory Distress Syndrome	Drug: MSC-exosomes delivered intravenously every other day on an escalating dose: (2:4:8)|Drug: MSC-exosomes delivered intravenously every other day on an escalating dose (8:4:8)|Drug: MSC-exosomes delivered intravenously every other day (8:8:8)	Measure and report the number of participants with treatment-related-adverse events as assessed by CTCAE v4.0; for patients receiving ARDOXSOâ„¢, perinatal MSC-derived exosome therapy.|Tabulate and report the number of IMV days for patients receiving ARDOXSOâ„¢ perinatal MSC-derived exosome therapy.|Analyze and report organ failure, associated with ICU mortality in participants confirmed with SAR…	AVEM HealthCare	All	18 Years and older Â (Adult, Older Adult)	Phase 1|Phase 2	55	Industry	Interventional	Allocation: Randomized|Intervention Model: Sequential Assignment|Masking: Double (Participant, Care Provider)|Primary Purpose: Treatment
NCT04849429	Intra-discal Injection of Platelet-rich Plasma (PRP) Enriched With Exosomes in Chronic Low Back Pain	2021	Himanshu Bansal	Anupam Hospital	chronic pain	Joint	Therapeutic		1	Autogenous plasma	Blood				Injection into intra-disc space (nucleus pulposus and annulus fibrosis)	Local injection	Patients will be randomly selected based on computer generated number to receive one undistinguishable injection of PRP ex or placebo. Autologous Platelet rich plasma (PRP) with exosomes Following skin disinfection of the back 2 ml from the total PRPex procured will be injected as soon as possible by an fluoroscopy guided lateral approach.	No	Unspecified	No	Filtration (3500g)	Filtration	1	NTA, Western blot, BCA	NTA and Western blot and BCA	3	Safety and efficacy	No			Yes		India	No	No		Completed	No Results Available	Chronic Low Back Pain|Degenerative Disc Disease	Biological: Platelet rich plasma (PRP) with exosomes|Drug: Normal Saline	Visual analog scale (VAS)|Roland Morris Disability Questionnaire (RDQ)|SF 36 health questionnaire|Functional rating index|MRI	Dr. Himanshu Bansal Foundation	All	18 Years to 60 Years Â (Adult)	Phase 1	30	Other	Interventional	Allocation: Randomized|Intervention Model: Parallel Assignment|Masking: Triple (Participant, Investigator, Outcomes Assessor)|Primary Purpose: Treatment
NCT04850469	Study of MSC-Exo on the Therapy for Intensively Ill Children	2021	Guoping Lu	Children's Hospital of Fudan University	Sepsis	Infection	Therapeutic		1	MSCs	Mesenchymal Stem Cells	Unspecified			Unspecified	Unspecified	This study will evaluate the application and therapeutic effect of MSC-Exo in severely infected children, and determine the Optimal dosage and infusion. (However no specifics and only in intro so marking as unspecified)	No	Unspecified	No	Unspecified	Unspecified	1	Unspecified	Unspecified	1	Safety and efficacy	No			Yes		China	No	No		Withdrawn	No Results Available	Sepsis|Critical Illness		The death rate of children|Marshall Multiple Organ Dysfunction Score|the APPS score|length of stay in PICU	Children's Hospital of Fudan University	All	29 Days to 18 Years Â (Child, Adult)		0	Other	Observational	Observational Model: Cohort|Time Perspective: Prospective
NCT04852653	A Prospective Feasibility Study Evaluating Extracellular Vesicles Obtained by Liquid Biopsy for Neoadjuvant Treatment Response Assessment in Rectal Cancer	2021	Samuel AMINTAS	University Hospital, Bordeaux	Rectal Cancer	Cancer	Diagnostic	Blood	1												Unspecified	Unspecified	1	Unspecified	Unspecified	1	Number of tumor EVs, protein content and DNA	No		This study will use the detection of tumor extracellular vesicles (EVs) in liquid biopsy, "Presence of onco-exosomes "	Yes		France	No	No	RECC-EV	Recruiting	No Results Available	Rectal Cancer|Liquid Biopsy	Procedure: Supplementary Blood samples collection during the normal follow up of the patients	Positivity of the liquid biopsy|Prediction of the response of rectal cancer to neoadjuvant treatment|Genetic profile of the primary tumor predictive of the response to nCRT	University Hospital, Bordeaux	All	18 Years and older Â (Adult, Older Adult)		40	Other	Observational	Observational Model: Cohort|Time Perspective: Prospective
NCT04879810	Plant Exosomes +/- Curcumin to Abrogate Symptoms of Inflammatory Bowel Disease	2021	Susan Galandiuk	University of Louisville	Irritable Bowel Disease	Autoimmune	Therapeutic		1	Ginger plant exosomes	Plant		Yes, binding of curcumin to EVs (natural binding affinity)	Loading of EVs	Oral	Oral	Study mixture will be taken PO daily times 28 days Sigmoidoscopy and biopsy, blood work, quality of life questionnaire	No	Unspecified	Yes	Unspecified	Unspecified	1	Unspecified	Unspecified	1	Number of inflammatory cells in biopsy	No			Yes		United States of America	No	No		Recruiting	No Results Available	Irritable Bowel Disease	Procedure: Sigmoidoscopy and biopsy, blood work	Change in inflammation on Colonoscopy|Change in Subjective symptoms	University of Louisville	All	18 Years and older Â (Adult, Older Adult)	Not Applicable	90	Other	Interventional	Allocation: Randomized|Intervention Model: Parallel Assignment|Masking: None (Open Label)|Primary Purpose: Treatment
NCT04892433	Tissue Study in Patients Undergoing CAR-T Cell Therapy (CAR_21_01)	2021	Francesca Bonifazi, MD	IRCCS Azienda Ospedaliero-Universitaria di Bologna	CAR-T Therapy Complications	Adverse Event	Companion Diagnostic	plasma	1												Unspecified	Unspecified	1	Unspecified	Unspecified	1	EV epigenetics and miRNA of pateints undergoing CAR-T therapy to correlate with clinical outcome	No			Yes		Italy	No	No	CAR_21_01	Recruiting	No Results Available	CAR-T Therapy Complications		Study of epigenetics|Study of microRNA|study of lymphocyte and myeloid populations	IRCCS Azienda Ospedaliero-Universitaria di Bologna	All	18 Years to 70 Years Â (Adult, Older Adult)		150	Other	Observational	Observational Model: Cohort|Time Perspective: Prospective
NCT04894695	Urine Exosomes to Identify Biomarkers for LN	2021	Liangjing Lu	RenJi Hospital	Lupus, Kidney Disease	Autoimmune	Diagnostic	Urine	1												Unspecified	Unspecified	1	Transcriptomics and metabonomics	Transcriptomics and metabonomics	2	Difference between populations	No			Yes		China	No	No		Recruiting	No Results Available	Lupus Nephritis	Diagnostic Test: biomarkers detection in different groups	specific molecule levels in urine exosomes	RenJi Hospital	All	Child, Adult, Older Adult		400	Other	Observational	Observational Model: Cohort|Time Perspective: Prospective
NCT04902183	Safety and Efficacy of Exosomes Overexpressing CD24 in Two Doses for Patients With Moderate or Severe COVID-19	2021	Sotirios Tsiodras	Athens Medical Society	COVID-19	Respiratory	Therapeutic		1	Engineered Cells	Engineered Cells		Yes, CD24	Genetic manipulation of cells	Inhalation	Inhalation	single-blind dose study to evaluate the safety and efficacy of exosomes overexpressing CD24 of two doses, Dose 1 - 10^9 exosome particles (per dose) versus Dose 2 - 10^10 exosome particles (per dose), once daily for 5 days	Yes	Number	Yes	Unspecified	Unspecified	1	Unspecified	Unspecified	1	Efficacy	No			Yes		Greece	No	No		Recruiting	No Results Available	Covid19	Drug: CovenD24	Collection of serious adverse events|Proportion of patients related with Respiratory rate and SpO2 saturation|Improvement of COVID19 status from severe to moderate|Time to recovery|Death rate|No need for mechanical ventilation|Patients status regarding haemodynamic instability|Oxygen saturation|Time to death or respiratory failure|Hospital discharge time|No of patients that will need Intensive Ca…	Athens Medical Society|OBCTCD24 Ltd|Elpen Pharmaceutical Co. Inc.	All	18 Years to 80 Years Â (Adult, Older Adult)	Phase 2	90	Other|Industry	Interventional	Allocation: Randomized|Intervention Model: Parallel Assignment|Masking: Single (Participant)|Primary Purpose: Treatment
NCT04913545	The Senstivity and Specificity of Using Salivary miRNAs in Detection of Malignant Transformation of Oral Lesions.	2021	Neveen Nabil Ghareeb	Cairo University	Head and neck cancer	Cancer	Diagnostic	Saliva	1												Unspecified	Unspecified	1	qRT-PCR	qRT-PCR	1	salivary miRNAs(412,512)	No			Yes		Egypt	No	No		Completed	No Results Available	Oral Premalignant Lesions	Diagnostic Test: using salivary miRNA (412,512)	the sensitivity and specificity of salivary miRNAs (412,512) to detect the malignant transformation of oral potentially malignant lesions	Cairo University	All	35 Years to 70 Years Â (Adult, Older Adult)		18	Other	Observational	Observational Model: Case-Control|Time Perspective: Prospective
NCT04921774	Research on Patients With Heart Transplantation	2021	Hui Liu, MD	Guangdong Provincial People's Hospital	Transplant rejection	Transplant Rejection	Diagnostic	Blood	1												Unspecified	Unspecified	1	Unspecified	Unspecified	1	Exosomal miRNA to correlate with prognosis	No			Yes		China	No	No		Active, not recruiting	No Results Available	Heart Transplant Rejection		Sensitivity of combining multimodality MR Imaging with circulating exosomal miRNA expression in evaluating acute rejection in patients with heart transplantation.|Specificity of combining multimodality MR Imaging with circulating exosomal miRNA expression in evaluating acute rejection in patients with heart transplantation.	Guangdong Provincial People's Hospital	All	Child, Adult, Older Adult		100	Other	Observational	Observational Model: Cohort|Time Perspective: Prospective
NCT04924504	Mechanisms Behind Severe Insulin Resistance During Pregnancy in Women With Glucose Metabolic Disorders (SIR-MET)	2021	Anna S Koefoed	University of Aarhus	Gestational Diabetes	Endocrine	Diagnostic	Serum and plasma	2												Unspecified	Unspecified	1	Analysis of EV content via SWATH mass spectrometry and miRNA-sequencing (RNA-seq)	Mass spectromtery and RNA-seq	2	Insulin sensitivity, metabolic / hormonal/ inflammatory markers, EV levels and content, cardiac function	No			No	Secondary outcome, but very well defined	Denmark	No	No		Recruiting	No Results Available	Diabetes Mellitus, Type 2|Gestational Diabetes|Overweight and Obesity|Pregnancy in Diabetic|Insulin Resistance|Insulin Sensitivity|Pregnancy, High Risk	Other: No interventions	Association between insulin sensitivity Versus structural and functional changes in the placenta|Association between structural and functional changes in the placenta Versus fetal growth and development|Changes from baseline in serum (Blood) or Plasma concentration of metabolic, hormonal and inflammatory markers|Assocation between the serum (Blood) or Plasma concentration of metabolic, hormonal a…	University of Aarhus|Aarhus University Hospital|Aalborg University Hospital|The University of Queensland	Female	18 Years and older Â (Adult, Older Adult)		24	Other	Observational	Observational Model: Case-Control|Time Perspective: Prospective
NCT04928534	Cohort Study of Blood Biomarkers for TES	2021	Ping Lei	Tianjin Medical University	Encephalopathy	Neurological	Diagnostic	Blood	1												Unspecified	Unspecified	1	Exosomal transcriptomics and proteomics high-throughput detection and quantitative verification, ELISA, RT-PCR	Proteomics and transcriptomics and ELISA and RT-PCR	4	Blood level of novel and classic biomarkers for CTE/TES	No			Yes		China	No	No		Recruiting	No Results Available	Chronic Traumatic Encephalopathy|Traumatic Encephalopathy, Chronic|Traumatic; Encephalopathy, Postcontusional	Diagnostic Test: Blood tests, Cognitive function tests, head MRI (plain scan and DTI sequence) examination and head PET (FDG-PET, Tau-PET and Amyloid-PET) examination	Blood level of novel protein biomarkers for CTE/TES|Blood level of novel RNA biomarkers for CTE/TES|Blood level of classical biomarkers for CTE/TES	Tianjin Medical University|Tianjin Medical University General Hospital	All	18 Years to 80 Years Â (Adult, Older Adult)		120	Other	Observational	Observational Model: Cohort|Time Perspective: Cross-Sectional
NCT04939324	Molecular Profiling of Exosomes in Tumor-draining Vein of Early-staged Lung Cancer	2021	Jérémy Tricard	University Hospital, Limoges	Lung cancer	Cancer	Diagnostic	Blood	1												Unspecified	Unspecified	1	Unspecified	Unspecified	1	Size and biomarkers	No			Yes		France	No	No	ExOnSite-Pro	Recruiting	No Results Available	Lung Cancer|Exosomes|Non Small Cell Lung Cancer	Biological: Blood samples at 2 sites: peripheral vein and tumor-draining vein	Evaluate size distribution, concentration and molecular profiling of pulmonary vein exosomes at inclusion|Size distribution, molecular profiling of peripheral vein exosome sat inclusion|Mutations and polymorphism in resected lung cancer|Overall survival|Two-year disease-free survival	University Hospital, Limoges	All	18 Years and older Â (Adult, Older Adult)	Not Applicable	30	Other	Interventional	Allocation: N/A|Intervention Model: Single Group Assignment|Masking: None (Open Label)|Primary Purpose: Diagnostic
NCT04948437	Urinary Exosomal Biomarkers of Thyroglobulin and Galectin-3 for Prognosis and Follow-up in Patients of Thyroid Cancer	2021	CHIH-YUAN WANG, Doctor	National Taiwan University Hospital	Thyroid Cancer	Cancer	Diagnostic	Urine	1												Unspecified	Unspecified	1	Unspecified	Unspecified	1	Exosomal anti-thyroglobulin, thyroglobulin, galectin-3, calprotectin A9, transketolase, keratin 19, angiopoietin-1, tissue inhibitor of metalloproteinase, keratin 8, calprotectin A8, annexin II, afamin	No			Yes		Taiwan	No	No		Recruiting	No Results Available	Thyroid Cancer|Papillary Thyroid Cancer|Follicular Thyroid Cancer		Change of serum (Blood) thyroglobulin level|Change of serum (Blood) free T4 level|Change of serum (Blood) TSH level|Change of anti-thyroglobulin level|Urinary exosomal thyroglobulin detection|Urinary exosomal galectin-3 detection|Urinary exosomal calprotectin A9 detection|Urinary exosomal transketolase detection|Urinary exosomal keratin 19 detection|Urinary exosomal angiopoietin-1 detection|Urina…	National Taiwan University Hospital	All	20 Years to 80 Years Â (Adult, Older Adult)		103	Other	Observational	Observational Model: Cohort|Time Perspective: Prospective
NCT04960956	Glycosylation of Exosomes in Prostate and Urothelial Carcinoma	2021	Roberto Pili	Indiana University	Prostate cancer	Cancer	Diagnostic	Urine	1												Unspecified	Unspecified	1	MALDI-TOF mass spec	mass spectrometry	1	Concentration of urine EV glycans	No			Yes		United States of America	No	Yes		Terminated	No Results Available	Prostate Cancer|Urothelial Carcinoma		The concentration of urine spermine in the diagnosis of prostate and urothelial cancer	Indiana University	Male	18 Years and older Â (Adult, Older Adult)		13	Other	Observational	Observational Model: Cohort|Time Perspective: Prospective
NCT04969172	A Phase II Randomized, Double-blind, Placebo-controlled Study to Evaluate the Safety and Efficacy of Exosomes Overexpressing CD24 to Prevent Clinical Deterioration in Patients With Moderate or Severe COVID-19 Infection	2021	Eli Sprecher	Tel-Aviv Sourasky Medical Center	COVID-19	Respiratory	Therapeutic		1	HEK-293 culture modified to overexpress CD24	Engineered Cells		Yes, expressing CD24	Genetic manipulation of cells	Inhalation	Inhalation	155 patients will be randomized in a 2:1 ratio to receive either 1010 exosome particles (103 patients) or placebo (52 patients).The exosomes will be diluted in 4ml normal saline for inhalation, administered once daily (QD) for 5 days.	No	Number	Yes	Unspecified	Unspecified	1	Unspecified	Unspecified	1	Safety and efficacy	No			Yes		Israel	No	No		Active, not recruiting	No Results Available	COVID-19 Disease	Drug: Exosomes overexpressing CD24	To evaluate the safety of EXO-CD24 in the treatment of patients with moderate or severe COVID-19 disease|To assess the efficacy of EXO-CD24 in the clinical improvement of COVID-19 disease|To evaluate respiratory failure (defined as the need for mechanical ventilation, ECMO, non-invasive ventilation, or high-flow oxygen devices) rate.|To evaluate the death rate.|To evaluate time to improvement and…	Eli Sprecher, MD|OBCTCD24 Ltd|Tel-Aviv Sourasky Medical Center	All	18 Years to 80 Years Â (Adult, Older Adult)	Phase 2	155	Other	Interventional	Allocation: Randomized|Intervention Model: Parallel Assignment|Masking: Double (Participant, Investigator)|Primary Purpose: Treatment
NCT04971447	Extracellular Vesicles and Endothelial Function in Transgender Subjects	2021	Not provided	Central Hospital, Nancy, France	Hormone Replacement Therapy	Endocrine	Diagnostic	Plasma	1												Unspecified	Unspecified	1	Unspecified	Unspecified	1	Arterial stiffness measured via pulse wave velocity	No			Yes		France	No	No	Evinge	Not yet recruiting	No Results Available	Transgenderism	Drug: gender affirming hormonal treatment in transgender men|Drug: gender affirming hormonal treatment in transgender women	pulse wave velocity	Central Hospital, Nancy, France	All	18 Years to 49 Years Â (Adult)	Not Applicable	136	Other	Interventional	Allocation: Non-Randomized|Intervention Model: Parallel Assignment|Masking: None (Open Label)|Primary Purpose: Treatment
NCT04974463	Predicting Chronic Opioid Use Following Lower Extremity Joint Arthroplasty	2021	University of California, San Diego	University of California, San Diego	Post-operative opiod use	Mental Health Disorder	Diagnostic	Plasma	1												Unspecified	Unspecified	1	RNAseq, metabolomics, impact on in vitro cell function	RNA-seq and metabolomics and in vitro function	3	RNA expression, metabolomic markers, and EV effect on in vitro cell metabolism that could be associated with post-op opiod use	No			No	Key word, diagnostic	United States of America	No	No		Recruiting	No Results Available	Joint Pain|Chronic Pain|Opioid Use		3-month persistent opioid use|3-month persistent post-surgical pain|Acute postoperative opioid use|Acute postoperative pain	University of California, San Diego	All	18 Years and older Â (Adult, Older Adult)		1000	Other	Observational	Observational Model: Case-Control|Time Perspective: Prospective
NCT04979767	Function of Circulating Exosomes in Sepsis-induced Immunosuppression	2021	Nicholas Britt	University of Kansas Medical Center	Sepsis	Infection	Diagnostic	Blood	1												Unspecified	Unspecified	1	Unspecified	Unspecified	1	Biomarkers of immune status	No			Yes		United States of America	No	No		Recruiting	No Results Available	Sepsis|Septic Shock|Sepsis Syndrome|Sepsis Bacterial|Sepsis, Severe|Sepsis Bacteremia		28-day mortality|Hospital mortality|90-day mortality|Length of stay|Duration of infection	University of Kansas Medical Center|University of Kansas	All	50 Years and older Â (Adult, Older Adult)		80	Other	Observational	Observational Model: Cohort|Time Perspective: Prospective
NCT04993378	Prospectively Predict the Efficacy of Treatment of Gastrointestinal Tumors Based on Peripheral Multi-omics Liquid Biopsy	2021	Shen Lin	Shen Lin	Gastric Cancer	Cancer	Companion Diagnostic	Plasma	1												Unspecified	Unspecified	1	Custom EV array tech	Custom	1	Four specific proteins identified in a previous study.	No			Yes		China	No	No		Recruiting	No Results Available	Advanced Gastric Adenocarcinoma|Immunotherapy	Device: EV-array	EV-Score|Survival significance of EV-Score	Shen Lin|Peking University	All	18 Years and older Â (Adult, Older Adult)		40	Other	Observational	Observational Model: Cohort|Time Perspective: Prospective
NCT04998058	Autogenous Mesenchymal Stem Cell Culture-Derived Signalling Molecules as Enhancers of Bone Formation in Bone Grafting	2021	Eduardo R Teixeira	Pontificia Universidade Católica do Rio Grande do Sul	Bone loss	Bone	Therapeutic		1	Autogenous adipose MSCs	Mesenchymal Stem Cells	Adipose			Mixed with bone product	Other	The bony floor of the maxillary sinus on the test site will be augmented with 4 to 5g of a synthetic bone substitute (BoneCeramic™ 1-2 mm) mixed with 10 to 15 ml of CM	No	Unspecified	No	Unspecified	Unspecified	1	Unspecified	Unspecified	1	Assessment of changes in bone characteristics	No			No	Biofluid use, total media	Brazil	No	No		Not yet recruiting	No Results Available	Bone Loss, Osteoclastic|Bone Loss, Alveolar|Alveolar Bone Loss|Alveolar Bone Atrophy|Grafting Bone	Procedure: Maxillary sinus floor elevation grafting with synthetic bone substitute.	Assessment of changes in bone density and quantity|Assessment of bone quantity|Presence of bone formation markers	Pontificia Universidade CatÃ³lica do Rio Grande do Sul|ITI International Team for Implantology, Switzerland|KU Leuven|Rio Grande do Sul Brain Institute (InsCer)	All	35 Years and older Â (Adult, Older Adult)	Phase 1	20	Other	Interventional	Allocation: Randomized|Intervention Model: Parallel Assignment|Masking: Double (Participant, Outcomes Assessor)|Primary Purpose: Treatment
NCT05004090	Emotional Regulation in Children With ND: the Role of Genomic Variation, Proteomic Patterns, and Early Experience	2021	IRCCS Eugenio Medea	IRCCS Eugenio Medea	Neurodevelopmental Disabilities	Neurological	Diagnostic	Urine	1												ultracentrifugation	Ultracentrifugation	1	Protein assay kit, reversed-phase liquid chromatography (RPLC) with high-resolution mass spectrometry	mass spectrometry and protein assay	2	Protein content of exosomes related to diagnosis	No			No	Secondary outcome, diagnostic value but very well described	Italy	No	No		Recruiting	No Results Available	Neurodevelopmental Disabilities|Emotional Regulation|Epigenetics|Parental Factors	Diagnostic Test: DNA methylation analysis|Diagnostic Test: Proteomics analysis|Diagnostic Test: Still Face Paradigm	Infant DNA methylation status|Infant behavioral regulation|Infant proteomic patterns	IRCCS Eugenio Medea	All	3 Months to 24 Months Â (Child)		248	Other	Observational	Observational Model: Case-Control|Time Perspective: Cross-Sectional
NCT05035134	Application of Circulating Exosomes in Early Diagnosis and Prognosis Evaluation After Intracerebral Hemorrhage	2021	Xun Wu	Tandu Hospital, Fourth Military Medical University	hemorrhage	Cardiovascular	Diagnostic	Blood	1												Unspecified	Unspecified	1	RNA-seq	RNA-Seq	1	EV RNA and proteome sequences	No			Yes		China	No	No		Recruiting	No Results Available	Intracerebral Hemorrhageï¼›Circulating Exosomes		The type and content of circulating exosomes|Modified Rankin scale (mRS) scores|mortality|hospital stay	Tang-Du Hospital	All	18 Years to 80 Years Â (Adult, Older Adult)		300	Other	Observational	Observational Model: Cohort|Time Perspective: Prospective
NCT05043181	Exosome-based Nanoplatform for Ldlr mRNA Delivery in FH	2021	Lijun Yuan	Tangdu Hospital	hypercholesterolemia	Cardiovascular	Therapeutic		1	Bone marrow MSCs	Mesenchymal Stem Cells	Bone Marrow	Yes, overexpression of mRNA in cell	Genetic manipulation of cells	abdominal puncture injection	Other	For the intervention of low-density lipoprotein receptor mRNA (LDLR mRNA) exosomes. A total of six dose groups are planned, with single dose of 0.044 mg/kg, 0.088 mg/kg, 0.145 mg/kg, 0.220 mg/kg, 0.295 mg/kg and 0.394 mg/kg, respectively. About 3 subjects are enrolled in each dose group. In the 0.044 mg/kg group, the second and third subjects are required to start exosome infusion treatment after…	Yes	Ug	Yes	Filtration and centrifugation	Ultracentrifugation and filtration	2	NTA, Electrom microscopy, and EV biomarkers	NTA and TEM	2	Safety and changes in lipid levels (efficacy)	No			Yes		China	No	No	ENDFH	Not yet recruiting	No Results Available	Familial Hypercholesterolemia	Biological: Low Density Lipoprotein Receptor mRNA Exosomes	Changes of Total Cholesterol|Changes of Low-Density Lipoprotein Cholesterol|Changes of High-Density Lipoprotein Cholesterol|Changes of Triglyceride|Changes of Degree of Coronary Stenosis|Changes of Volume of Carotid Artery Plaques|Changes of Stability of Carotid Artery Plaques	Tang-Du Hospital|Air Force Military Medical University, China	All	18 Years to 45 Years Â (Adult)	Phase 1	30	Other	Interventional	Allocation: N/A|Intervention Model: Single Group Assignment|Masking: None (Open Label)|Primary Purpose: Treatment
NCT05058768	Omics Sequencing of Exosomes in Body Fluids of Patients With Acute Lung Injury	2021	linzhong yu	Nanfang Hospital of Southern Medical University	lung injury	Respiratory	Diagnostic	Blood and urine and alveolar lavage fluid	3												Unspecified	Unspecified	1	Unspecified	Unspecified	1	omics sequencing, to obtain the histopathological differences of exosomes between experimental and control groups, In addition, functional verification of genes or proteins with different changes will be carried out	No			Yes		China	No	No		Recruiting	No Results Available	Acute Lung Injury	Diagnostic Test: The lungs causes and extrapulmonary factors	Compare the omics differences of Blood samples between the experimental and control groups|Compare the omics differences of urine samples between the experimental and control groups|Compare the omics differences of alveolar lavage fluid samples between the experimental and control groups	Nanfang Hospital of Southern Medical University	All	18 Years and older Â (Adult, Older Adult)		180	Other	Observational	Observational Model: Case-Control|Time Perspective: Prospective
NCT05060107	Intra-articular Injection of MSC-derived Exosomes in Knee Osteoarthritis (ExoOA-1)	2021	Francisco Espinoza	Universidad de los Andes	Osteoarthritis	Joint	Therapeutic		1	MSCs	Mesenchymal Stem Cells	Unspecified			intraarticular	intraarticular	Intra-articular knee injection of exosomes (3-5 x 10e11 particles) derived from allogeneic mesenchymal stromal cells. Single dose.	No	Number	No	Unspecified	Unspecified	1	Unspecified	Unspecified	1	Safety and efficacy	No			Yes		Chile	No	No	ExoOA-1	Not yet recruiting	No Results Available	Osteoarthritis, Knee	Biological: Exosomes (sEVs)	Adverse Event|Incidence of injection-related pain according to VAS scale (0-100mm)|Incidence of injection-related sinovitis according to effusion grading scale of knee joint|Pain reduction|Disability reduction|Percentage of responders	Francisco Espinoza|Universidad de los Andes, Chile	All	30 Years to 70 Years Â (Adult, Older Adult)	Phase 1	10	Other	Interventional	Allocation: N/A|Intervention Model: Single Group Assignment|Masking: None (Open Label)|Primary Purpose: Treatment
NCT05061212	The Mechanism of Extracellular Vesicles Containing Mitochondrial DNA in ARDS Lung Injury Caused by Extrapulmonary Sepsis	2021	Chun Pan	Southeast University, China	ARDS	Respiratory	Diagnostic	Plasma	1												Unspecified	Unspecified	1	RT-qPCR for DNA	qRT-PCR	1	concentration of mtDNA in EVs	No			Yes		China	No	No		Not yet recruiting	No Results Available	ARDS, Human		28-day mortality|Ventilator days|ICU stay	Southeast University, China	All	18 Years and older Â (Adult, Older Adult)		50	Other	Observational	Observational Model: Case-Only|Time Perspective: Prospective
NCT05073627	The Effect of Dicloxacillin on Oral Absorption of Drugs	2021	N/A	University of Southern Denmark	Drug-Drug interactions	Adverse Event	Companion Diagnostic	Unspecified	1												Unspecified	Unspecified	1	Unspecified	Unspecified	1	Change in exosome-derived biomarkers after dicloxacillin treatment to determine activity of CYP enzymes	No			No	Secondary outcome, companion diagnostic	Denmark	No	No		Completed	No Results Available	Healthy Volunteers|Drug-drug Interaction	Drug: Dicloxacillin	Change in Area under the curve (AUC) of dabigatran|Change in AUC of dabigatran|Change in AUC of relevant metabolites of dabigatran etexilate|Change in Peak Plasma concentration (Cmax) of dabigatran|Change in Cmax of relevant metabolites of dabigatran etexilate|Change in Time to reach Cmax (Tmax) of dabigatran|Change in Tmax of relevant metabolites of dabigatran etexilate|Change in renal clearance…	University of Southern Denmark	All	18 Years to 55 Years Â (Adult)	Phase 1	12	Other	Interventional	Allocation: Randomized|Intervention Model: Crossover Assignment|Masking: None (Open Label)|Primary Purpose: Basic Science
NCT05078385	Safety of Mesenchymal Stem Cell Extracellular Vesicles (BM-MSC-EVs) for the Treatment of Burn Wounds	2021	Shelley Hartman	Aegle Therapeutics	Burns	Burns	Therapeutic		1	Bone marrow MSCs	Mesenchymal Stem Cells	Bone Marrow			Topical	Topical	The dose level delivered will be approximately 1 X 107 EV particles for each cm2 treated area, 3 applications	No	Number	Yes	Unspecified	Unspecified	1	Unspecified	Unspecified	1	Safety and efficacy	No			Yes		United States of America	No	No		Not yet recruiting	No Results Available	Burns	Drug: AGLE-102	Primary Objective|Secondary Objective	Aegle Therapeutics|Congressionally Directed Medical Research Programs	All	18 Years and older Â (Adult, Older Adult)	Phase 1	10	Industry|U.S. Fed	Interventional	Allocation: N/A|Intervention Model: Single Group Assignment|Masking: None (Open Label)|Primary Purpose: Treatment
NCT05101655	Construction of Microfluidic Exosome Chip for Diagnosis of Lung Metastasis of Osteosarcoma	2021	Ruijin Hospital	Ruijin Hospital	Bone Cancer	Cancer	Diagnostic	Plasma	1												Microfluidic chip	Custom	1	Microfluidic chip	Custom	1	EV subpopulation concentration	Yes	Protein Expression	Vim, cluster of differentiation 44 (CD44), Integrins positive, "The number of total plasma exosome as well as its subgroups (Vim, cluster of differentiation 44 (CD44), Integrins positive, etc.)"	Yes		China	No	No		Enrolling by invitation	No Results Available	Osteosarcoma|Pulmonary Metastases		The association of disease recurrence with Plasma levels of exosome and its subgroups.|The change of Plasma exosome level during the postoperative surveillance from baseline|The correlation of the therapeutic response with Plasma levels of exosome and its subgroups.|The correlation of microfluidic chip based exosome quantification with conventional approach	Ruijin Hospital	All	12 Years to 60 Years Â (Child, Adult)		45	Other	Observational	Observational Model: Case-Only|Time Perspective: Prospective
NCT05101694	Study on the Correlation Between Alveolar Macrophage-derived Autophagosomes and the Severity of Lung Injury in ARDS	2021	Dr. Ling Liu	Southeast University, China	ARDS	Respiratory	Diagnostic	alveolar lavage and Blood	2												Unspecified	Unspecified	1	Flow cytometry	Flow cytometry	1	Unspecified	No			No	Secondary outcome	China	No	No		Recruiting	No Results Available	ARDS		The link between the proportion of macrophage-derived autophagosomes in alveolar lavage fluid of ARDS patients with the severity of ARDS|Autophagosomes in alveolar lavage fluid of ARDS patients with the prognosis of ARDS|Autophagosomes and macrophage-derived autophagosomes in Blood|extracellular vesicles|Mortality|length of stay	Southeast University, China	All	18 Years to 85 Years Â (Adult, Older Adult)		60	Other	Observational	Observational Model: Case-Control|Time Perspective: Prospective
NCT05109364	Terazosin and Parkinson's Disease Extension Study	2021	Michele Tagliati	Cedars-Sinai Medical Center	Parkinson's Disease	Neurological	Companion Diagnostic	Plasma	1												Unspecified	Unspecified	1	Unspecified	Unspecified	1	insulin sensitivity change in MIBG uptake and clinical scores	Yes	Cell Source	Measures of insulin sensitivity in neuronal-origin enriched plasma extracellular vesicles EVs (central IR)	No	Tertiary outcome, diagnostic value	United States of America	No	No		Recruiting	No Results Available	Symptomatic Parkinson Disease|REM Sleep Behavior Disorder|Pre-motor Parkinson's Disease	Drug: Terazosin therapy	Changes in 123I-MIBG reuptake - early Heart to Mediastinal ratio (H/M)|Changes in 123I-MIBG reuptake - late Heart to Mediastinal ratio (H/M)|Changes in 123I-MIBG - Washout ratio (WR)|Diagnosis of PD or other synucleinopathies by the end of 3 years in the study population|Changes in 123I-Ioflupane uptake|Sensitivity and specificity of DAT Scan compared to MIBG in predicting RBD conversion to PD/ot…	Cedars-Sinai Medical Center	All	25 Years to 85 Years Â (Adult, Older Adult)	Phase 2	15	Other	Interventional	Allocation: N/A|Intervention Model: Single Group Assignment|Masking: None (Open Label)|Primary Purpose: Treatment
NCT05110781	Atezolizumab Before Surgery for the Treatment of Regionally Metastatic Head and Neck Squamous Cell Cancer With an Unknown or Historic Primary Site	2021	Arnaud Bewley	Arnaud Bewley	Head and neck cancer	Cancer	Companion Diagnostic	plasma	1												Unspecified	Unspecified	1	Unspecified	Unspecified	1	Evaluate the capabilities of serial liquid biopsy analysis of tumor-associated exosomes to predict neoadjuvant immunotherapy response; Plasma exosome levels	No		"Evaluate the capabilities of serial liquid biopsy analysis of tumor-associated exosomes" but later just says plasma exosome levels	No	Secondary outcome, companion diagnostic	United States of America	Yes	Yes		Recruiting	No Results Available	Locally Advanced Cutaneous Squamous Cell Carcinoma of the Head and Neck|Resectable Cutaneous Squamous Cell Carcinoma of the Head and Neck|Stage III Cutaneous Squamous Cell Carcinoma of the Head and Neck AJCC v8	Biological: Atezolizumab|Radiation: Radiation Therapy|Procedure: Therapeutic Conventional Surgery	Pathologic complete response (pCR)|Major pathologic response (mPR)|Event free survival (EFS)|Fludeoxyglucose F-18 (FDG) avidity and response to neoadjuvant immunotherapy|Overall response rate|Plasma exosome levels|Incidence of adverse events	Arnaud Bewley|National Cancer Institute (NCI)|Genentech, Inc.|University of California, Davis	All	18 Years and older Â (Adult, Older Adult)	Phase 2	18	Other|NIH|Industry	Interventional	Allocation: N/A|Intervention Model: Single Group Assignment|Masking: None (Open Label)|Primary Purpose: Treatment
NCT05116761	ExoFloâ„¢ Infusion for Post-Acute COVID-19 and Chronic Post-COVID-19 Syndrome	2021	Direct Biologics, LLC	Direct Biologics, LLC	COVID-19	Respiratory	Therapeutic		1	BM-MSCs	Mesenchymal Stem Cells	Bone Marrow			intravenous	intravenous	Normal saline 85 mL and ExoFlo 15 mL, which is 10.5 x 10^8 EV	No	Number	No	Unspecified	Unspecified	1	Unspecified	Unspecified	1	Safety and efficacy	No			Yes		United States of America	No	No		Not yet recruiting	No Results Available	Covid19|Postviral Syndrome|Dyspnea	Biological: Bone Marrow Mesenchymal Stem Cell Derived Extracellular Vesicles|Other: Saline	Increased distance on Six Minute Walk Test (6MWT)|Incidence of Serious Adverse Events (SAEs)|EuroQol-5D (EQ-5D)|Medical Research Council (MRC) Dyspnea Scale	Direct Biologics, LLC	All	18 Years to 85 Years Â (Adult, Older Adult)	Phase 1|Phase 2	60	Industry	Interventional	Allocation: Randomized|Intervention Model: Parallel Assignment|Masking: Quadruple (Participant, Care Provider, Investigator, Outcomes Assessor)|Primary Purpose: Treatment
NCT05125562	Bone Marrow Mesenchymal Stem Cell Derived Extracellular Vesicles Infusion Treatment for Mild-to-Moderate COVID-19: A Phase II Clinical Trial	2021	Amy Lightner	Direct Biologics, LLC	COVID-19	Respiratory	Therapeutic		1	BM-MSCs	Mesenchymal Stem Cells	Bone Marrow			intravenous	intravenous	(1) Normal Saline 100 mL, (2) Normal saline 90 mL and ExoFlo 10 mL, which is 7x1011 EVs, and (3) Normal saline 85 mL and ExoFlo 15 mL, which is 10.5x1011 EVs. The study intervention will only be dosed on day=1	Yes	Number	No	Unspecified	Unspecified	1	Unspecified	Unspecified	1	Patient improvement	No			Yes		United States of America	No	No		Not yet recruiting	No Results Available	COVID-19	Drug: ExoFlo	Change in SARS-CoV-2 log viral load from baseline to Day=7|Change in viral load area under the curve (AUC) from baseline to Day=29|Proportion of patients showing symptom improvement or resolution Day=7, 11, 15|- Proportion of patients who required COVID-19 related hospitalization or Emergency Department Visit by Day 29	Direct Biologics, LLC	All	18 Years to 85 Years Â (Adult, Older Adult)	Phase 2	30	Industry	Interventional	Allocation: Randomized|Intervention Model: Parallel Assignment|Masking: Triple (Participant, Care Provider, Investigator)|Primary Purpose: Treatment
NCT05127122	Bone Marrow Mesenchymal Stem Cell Derived Extracellular Vesicles Infusion Treatment for ARDS	2021	Heidi Moran	Direct Biologics, LLC	ARDS	Respiratory	Therapeutic		1	Bone marrow MSCs	Mesenchymal Stem Cells	Bone Marrow			intravenous	intravenous	10mL Bone Marrow Mesenchymal Stem Cell Derived Extracellular Vesicles OR 15 mL	Yes	Unspecified	No	Unspecified	Unspecified	1	Unspecified	Unspecified	1	Safety and efficacy	No			Yes		United States of America	No	No	EXIT-ARDS	Not yet recruiting	No Results Available	ARDS, Human	Drug: Bone Marrow Mesenchymal Stem Cell Derived Extracellular Vesicles|Other: Saline	The incidence of serious adverse events.|Number to patients with All-Cause Mortality at 28 days|Ventilator-free days at 28days|Change in partial pressure of arterial oxygen to fraction of inspired oxygen (PaO2/FiO2) ratio from pre-infusion baseline(Day 0)to Day 7.PaO2 may be calculated from arterial blood gas (ABG)or imputed from the SpO2daily.	Direct Biologics, LLC	All	18 Years to 85 Years Â (Adult, Older Adult)	Phase 1|Phase 2	81	Industry	Interventional	Allocation: Randomized|Intervention Model: Crossover Assignment|Masking: Quadruple (Participant, Care Provider, Investigator, Outcomes Assessor)|Primary Purpose: Treatment
NCT05130983	A Phase I Study of ExoFlo, an ex Vivo Culture-expanded Adult Allogeneic Bone Marrow Mesenchymal Stem Cell Derived Extracellular Vesicle Isolate Product, for the Treatment of Medically Refractory Crohn's Disease	2021	Vikram Sengupta	Direct Biologics, LLC	irritable bowel disease, Crohn's disease	Autoimmune	Therapeutic		1	ExoFlo - Bone marrow MSCs	Mesenchymal Stem Cells	Bone Marrow			intravenous	intravenous	IV administration of 15 mL study agent at Day 0, Day 2, Day 4 and 30 mL at Week 2, Week 6 and every 4 weeks thereafter to week 46 (n=10), (total # doses =15)	No	Unspecified	Yes	Unspecified	Unspecified	1	Unspecified	Unspecified	1	Efficacy	No			Yes		United States of America	No	No		Not yet recruiting	No Results Available	Crohn Disease|IBD - Irritable Bowel Disease	Drug: Bone Marrow MSC Derived Extracellular Vesicle Isolate	â€¢ To evaluate the feasibility of intravenous ExoFlo in subjects with moderately to severely active Crohn's disease who have failed or are intolerant to one or more monoclonal antibodies.|â€¢ To evaluate the safety of intravenous ExoFlo in subjects with moderately to severely active Crohn's disease who have failed or are intolerant to one or more monoclonal antibodies.|â€¢ To evaluate the effica…	Direct Biologics, LLC	All	18 Years to 75 Years Â (Adult, Older Adult)	Phase 1	10	Industry	Interventional	Allocation: Non-Randomized|Intervention Model: Parallel Assignment|Masking: None (Open Label)|Primary Purpose: Treatment
NCT05155358	Study on the Establishment of a System for Early Warning and Prognostic Evaluation of Patients With Heat Stroke	2021	Yanyan Jia	Xijing Hospital	Heat Stroke	Environmental	Diagnostic	Plasma	1												Unspecified	Unspecified	1	Sequencing	RNA-seq	1	Exosomal miRNA to correlate with prognosis	No			No	Key word, not explained	China	No	No		Recruiting	No Results Available	Heat Stroke|Early Waking|MODS|Proteinosis|Liver Injury|Kidney Injury	Diagnostic Test: Peripheral Blood test	Prognosis|Heat Stroke-associated kindey injury|Heat Stroke-associated liver injury	Xijing Hospital	All	18 Years to 90 Years Â (Adult, Older Adult)		150	Other	Observational	Observational Model: Case-Control|Time Perspective: Prospective
NCT05156229	A Phase 1/​2a Study of CDK-003 in Patients With Cutaneous T-Cell Lymphoma (CTCL). (Part B)	2021	Julia Scarisbrick	Codiak Biosciences	Lymphoma	Cancer	Therapeutic		1	HEK-293 culture	Engineered Cells		Yes, expressing IL-12	Genetic manipulation of cells	Subcutaneous for volunteers/Intra-tumoral for CTCL patients	Local injection	CDK-003 administered subcutaneously every 2 weeks. To determine the safety, tolerability, and DLTs of CDK-003 monotherapy following multiple ascending dose escalation in patient-participants with CTCL	Yes	Unspecified	Yes	Unspecified	Unspecified	1	Unspecified	Unspecified	1	Safety, efficacy, biomarkers that may correlate with anti-tumor effect	No			Yes		United Kingdom	No	Yes	Part B	TERMINATED	No Results Available	Cutaneous T-cell Lymphoma (CTCL)	BIOLOGICAL: CDK-003	Primary Outcome, To determine the safety, tolerability, and DLTs of CDK-003 monotherapy following multiple ascending dose escalation in patient-participants with CTCL, up to 2 years|Primary Outcome, To identify a recommended phase 2 dose (RP2D) for CDK-003 monotherapy., up to 2 years	Codiak BioSciences	All	ADULT, OLDER_ADULT	PHASE1	2	INDUSTRY	INTERVENTIONAL	Allocation: NA|Intervention Model: SINGLE_GROUP|Masking: NONE|Primary Purpose: TREATMENT
NCT05163626	Combined Aerobic Exercise and Cognitive Training in Seniors at Increased Risk for Alzheimer's Disease	2021	Longfei Jia, MD,PhD	Xuanwu Hospital, Beijing	Alzheimer's Disease	Neurological	Companion Diagnostic	Blood	1												Unspecified	Unspecified	1	Unspecified	Unspecified	1	Changes in concentrations of blood neuro-exosomal GAP43, neurogranin, SNAP25, and synaptotagmin1over time; area under curve of the blood neuro-exosomal synaptic proteins (GAP43, neurogranin, SNAP25, and synaptotagmin1)	No		Concentration of blood neuro-exosomal markers: GAP43, neurogranin, SNAP25 1, synaptotagmin but not of subpopulation	No	Secondary outcome, companion diagnostic, extremely well planned	China	No	No		Not yet recruiting	No Results Available	Alzheimer Disease	Behavioral: Combined aerobic exercise and cognitive training program	Change in cognitive function over time as assessed by the Montreal Cognitive Assessment (MoCA)|Change in cognitive function over time as assessed by Mini Mental State Examination (MMSE)|Change in cognitive function over time as assessed by Clinical Dementia Rating (CDR)|Change in cognitive function over time as assessed by Verbal Fluency Test|Change in cognitive function over time as assessed by …	Xuanwu Hospital, Beijing	All	50 Years to 80 Years Â (Adult, Older Adult)	Not Applicable	200	Other	Interventional	Allocation: Randomized|Intervention Model: Parallel Assignment|Masking: Single (Outcomes Assessor)|Primary Purpose: Prevention
NCT05176366	Study of ExoFlo for the Treatment of Medically Refractory Ulcerative Colitis	2022	Amy Lightner	Direct Biologics, LLC	Ulcerative colitis	Autoimmune	Therapeutic		1	ExoFlo - Bone marrow MSCs	Mesenchymal Stem Cells	Bone Marrow			intravenous	intravenous	IV administration of 15 mL study agent at Day 0, Day 2, Day 4 and 30 mL at Week 2, Week 6 and every 4 weeks thereafter to week 46 (total # doses = 15).	No	Unspecified	Yes	Unspecified	Unspecified	1	Unspecified	Unspecified	1	Safety and efficacy	No			Yes		United States of America	No	No		Not yet recruiting	No Results Available	Ulcerative Colitis	Drug: ExoFlo	Number of subjects who tolerate intravenous ExoFlo in those subjects with moderately to severely active Ulcerative colitis who have failed or are intolerant to one or more monoclonal antibodies.|Number of adverse events in subjects who received intravenous ExoFlo in those subjects with moderately to severely active Ulcerative colitis who have failed or are intolerant to one or more monoclonal ant…	Direct Biologics, LLC	All	18 Years to 75 Years Â (Adult, Older Adult)	Phase 1	10	Industry	Interventional	Allocation: Non-Randomized|Intervention Model: Parallel Assignment|Masking: None (Open Label)|Primary Purpose: Treatment
NCT05191381	Immune Modulation by Exosomes in COVID-19	2022	Manfred Weiss	University of Ulm	COVID-19	Respiratory	Therapeutic		1	MSCs	Mesenchymal Stem Cells	Unspecified			Co-incubation of MSCs with patient derived whole blod	In vitro	Co-incubation of patient-derived whole blood samples with mesenchymal stem cell derived exosomes and read-out of biomarkers, RNA and immune phenotypes after 24h.	No	Unspecified	No	Unspecified	Unspecified	1	Proteins, miRNA, and in vitro function on whole blood	In vitro function	1	Biomarkers (cytokines), RNA, and immune phenotypes	No			Yes		Germany	No	No	IMECOV19	Recruiting	No Results Available	COVID-19|Critical Illness|Hypercytokinemia|Lung Fibrosis	Biological: Application of exosomes in a whole blood assay	Cytokine profile in supernatants|Immune phenotyping|Genetic predisposition to hyperinflammation	University of Ulm	All	18 Years to 90 Years Â (Adult, Older Adult)		40	Other	Observational	Observational Model: Cohort|Time Perspective: Prospective
NCT05191849	Circulating EV Long RNA Profiles in SCLC	2022	Jialei Wang	Fudan University	lung cancer	Cancer	Diagnostic	Blood	1												Unspecified	Unspecified	1	Unspecified	Unspecified	1	EV long RNA	No			Yes		China	No	No		Recruiting	No Results Available	Small Cell Lung Cancer	Diagnostic Test: Blood sample collection	Establish a model to predict curative effect	Fudan University	All	18 Years to 75 Years Â (Adult, Older Adult)	Not Applicable	60	Other	Interventional	Allocation: N/A|Intervention Model: Single Group Assignment|Masking: None (Open Label)|Primary Purpose: Diagnostic
NCT05192694	Evaluation of Fapi-pet in Prostate Cancer.	2022	Antti S Rannikko, MD, PhD	Helsinki University Central Hospital	Prostate Cancer	Cancer	Diagnostic	Urine	1												Unspecified	Unspecified	1	Unspecified	Unspecified	1	Exosomal markers of reactive stoma	No			No	Secondary outcome, diagnostic value	Finland	No	No	FAPIPETPCA	Recruiting	No Results Available	Prostate Cancer	Procedure: Computed tomography	Positive predictive value on a lesion level|Positive predictive value on a patient level|To assess the biodistribution of FAPI PET signal in comparison to PSMA-PET signal|To assess the biodistribution of FAPI and PSMA PET signal in comparison to histology|To assess the biodistribution of FAPI and PSMA PET signal in comparison to immunohistochemistry|To assess the biodistribution of FAPI and PSMA …	Helsinki University Central Hospital|University of Helsinki	Male	18 Years to 100 Years Â (Adult, Older Adult)	Not Applicable	40	Other	Interventional	Allocation: N/A|Intervention Model: Single Group Assignment|Masking: None (Open Label)|Primary Purpose: Basic Science
NCT05199454	Role of Adiposomes in Endothelial Dysfunction	2022	Dr. Abeer M Mohammed	University of Illinois at Chicago	Obesity, diabetes	Obesity	Diagnostic	Tissue	1												Unspecified	Unspecified	1	Mass spectrometry for glycosphingolipid content	Mass spectrometry	1	Glycosphingolipid content	No			Yes	Secondary outcome, but very well defined, and adiposome title?	United States of America	No	No		Recruiting	No Results Available	Obesity|Diabetes|Cardiovascular Diseases	Other: Exercise training	Brachial artery flow-mediated dilation (percent vasodilation) in 60 obese diabetic subjects|Glycosphingolipid content (ng/ml) in adiposomes from 60 obese diabetic subjects	University of Illinois at Chicago|National Heart, Lung, and Blood Institute (NHLBI)	All	18 Years to 50 Years Â (Adult)	Not Applicable	60	Other|NIH	Interventional	Allocation: Randomized|Intervention Model: Parallel Assignment|Masking: None (Open Label)|Primary Purpose: Prevention
NCT05208099	Study of the Immunomodulation in the Hidradenitis Suppurativa and Evaluation of a New Therapeutic Strategy	2022	Marie LAMIAUX	Lille Catholic University	Hidradenitis suppurativa	Skin	Companion Diagnostic	Blood	1												Unspecified	Unspecified	1	Size and concentration using TRPS	resistive pulse sensing	1	Size and concentration using TRPS	No			No	Secondary outcome, diagnostic value but very well described	France	No	No	IMOHS	Not yet recruiting	No Results Available	Hidradenitis Suppurativa	Biological: Blood tests|Procedure: exeresis|Procedure: abdominoplasty	Prevalence of different types of immune cell populations|Activation of lymphocytes|Prevalence of innate lymphoid cells|Gene expression analysis|Secretome analysis|Size of exosomes|Concentration of exosomes|Quantification of antimicrobial peptides|Quantification of wound healing|Efficacity of the Photodynamic Therapy (PDT)	Lille Catholic University	All	18 Years and older Â (Adult, Older Adult)		20	Other	Observational	Observational Model: Case-Control|Time Perspective: Prospective
NCT05215288	Intermediate Size Expanded Access for the Use of ExoFlo in the Treatment of Abdominal Solid Organ Transplant Patients Who Are at Risk of Worsening Allograft Function With Conventional Immunosuppressive Therapy Alone	2022	Direct Biologics, LLC	Direct Biologics, LLC	Transplant rejection	Transplant Rejection	Therapeutic		1	ExoFlo - Bone marrow MSCs	Mesenchymal Stem Cells	Bone Marrow			intravenous	intravenous	Intravenous administration of bone marrow mesenchymal stem cell derived extracellular vesicles	No	Unspecified	No	Unspecified	Unspecified	1	Unspecified	Unspecified	1	Safety and efficacy	No			Yes		United States of America	No	No		Not yet recruiting	No Results Available	Solid Organ Transplant Rejection|Organ Rejection Transplants|Organ Rejection	Biological: Bone Marrow Mesenchymal Stem Cell Derived Extracellular Vesicles Infusion Treatment	Number of participants with adverse/serious adverse events	Direct Biologics, LLC	All	18 Years to 75 Years Â (Adult, Older Adult)	Early Phase 1	20	Industry	Interventional	Allocation: N/A|Intervention Model: Single Group Assignment|Masking: None (Open Label)|Primary Purpose: Treatment
NCT05216562	Efficacy and Safety of EXOSOME-MSC Therapy to Reduce Hyper-inflammation In Moderate COVID-19 Patients	2022	Bambang Darwono	Dermama Bioteknologi Laboratorium	COVID-19	Respiratory	Therapeutic		1	MSCs	Mesenchymal Stem Cells	Unspecified			intravenous	intravenous	The EXOSOME-MSC will be tested as adjuvant, on top of standard COVID-19 drugs. It will be injected to participants via intravenous route twice, in day-1 and day-7 of 14 days of study participation.	No	Unspecified	Yes	Unspecified	Unspecified	1	Unspecified	Unspecified	1	clinical improvement and difference between populations	No			Yes		Indonesia	No	No	EXOMSC-COV19	Recruiting	No Results Available	SARS-CoV2 Infection	Drug: Exosome-MSC Intravenous injection|Drug: Placebo Intravenous Injection|Drug: COVID-19 Standard Treatment	Time to clinical improvement (days)|Increase in Lymphocytes counts|Decrease in D-dimer|Decrease in LDH level|Decrease in Ferritin concentration|Decrease in C-reactive protein|Adverse events	Dermama Bioteknologi Laboratorium|Kementerian Riset dan Teknologi / Badan Riset dan Inovasi Nasional, Indonesia	All	18 Years to 75 Years Â (Adult, Older Adult)	Phase 2|Phase 3	60	Industry|Other	Interventional	Allocation: Randomized|Intervention Model: Parallel Assignment|Masking: Triple (Participant, Care Provider, Investigator)|Primary Purpose: Treatment
NCT05218759	Exosomes Detection for the Prediction of the Efficacy and Adverse Reactions of Anlotinib in Patients With Advanced NSCLC	2022	Aiqin Gu	Shanghai Chest Hospital	lung cancer	Cancer	Companion Diagnostic	Blood	1												Unspecified	Unspecified	1	Unspecified	Unspecified	1	miRNA expression	No			Yes		China	No	No		Not yet recruiting	No Results Available	Non-Small Cell Lung Cancer	Drug: Anlotinib	PD|SD|Severe adverse reaction group|Adverse reaction non-serious group	Shanghai Chest Hospital|3D Medicines	All	18 Years to 75 Years Â (Adult, Older Adult)	Not Applicable	30	Other|Industry	Interventional	Allocation: Randomized|Intervention Model: Parallel Assignment|Masking: None (Open Label)|Primary Purpose: Diagnostic
NCT05228899	Zofin to Treat COVID-19 Long Haulers	2022	Natasha Phrsai	Organicell Regenerative Medicine	COVID-19	Respiratory	Therapeutic		1	amniotic fluid	Amniotic Fluid				Intravenous	Intravenous	Fifteen subjects will receive 1 mL of Zofin diluted with 100ml of sterile saline on day 0, day 4 and day 8, containing 2-5 x 10^11 particles/ml intravenously.	No	Number	Yes	Unspecified	Unspecified	1	Unspecified	Unspecified	1	Incidence of severe adverse events	No			No	Secretome product	United States of America	No	No		Recruiting	No Results Available	COVID-19	Drug: Zofin|Other: Placebo	Incidence of Severe Adverse Events|Fatigue Severity Score Score|Daily Diary of COVID-19 Related Symptom|COVID-19 Associated Symptoms Length|COVID-19 Associated Symptoms Mitigation|Beck Depression Inventory Score|Mental Fatigue Questionnaire Score|Pulse Oxygen Saturation|Heart Rate Variability by ECG|Transthoracic echocardiogram|Frequency of Urgent Care|C-reactive protein Levels|D-dimer Levels|Cyt…	Organicell Regenerative Medicine	All	18 Years and older Â (Adult, Older Adult)	Phase 1|Phase 2	30	Industry	Interventional	Allocation: Randomized|Intervention Model: Single Group Assignment|Masking: Triple (Participant, Care Provider, Investigator)|Primary Purpose: Treatment
NCT05229328	Study on the Establishment of a System for Early Warning and Prognostic Evaluation of Patients With Sepsis	2022	Yanyan Jia	Xijing Hospital	Sepsis	Infection	Diagnostic	Plasma	1												Unspecified	Unspecified	1	Sequencing	RNA-seq	1	Exosomal miRNA to correlate with prognosis	No			No	Key word, likely a focus but not explained	China	No	No		Recruiting	No Results Available	Sepsis|Prognosis|Liver Injury|Kidney Injury|Early Waking	Diagnostic Test: Peripheral Blood test	Rate of Surviving or Died Participants with sepsis|Sepsis-associated liver injury|Sepsis-associated kidney injury	Xijing Hospital	All	18 Years to 90 Years Â (Adult, Older Adult)		300	Other	Observational	Observational Model: Case-Control|Time Perspective: Prospective
NCT05243368	Evaluation of Personalized Nutritional Intervention on Wound Healing of Cutaneous Ulcers in Diabetics	2022	Antonio Casado	Maimónides Biomedical Research Institute of Córdoba	ulcers	Wound/Ulcer	Therapeutic		1	MSCs	Mesenchymal Stem Cells	Unspecified			Unspecified	Unspecified	together with the application of exosomes from mesenchymal stem-cell (MSC) in the wound (no other description)	No	Unspectified	No	Unspecified	Unspecified	1	Unspecified	Unspecified	1	Wound healing, certain protein levels of cells (HbA1c, VEGFR2, CD34, etc)	No			Yes		Spain	No	No		Not yet recruiting	No Results Available	Foot, Diabetic	Dietary Supplement: Personalized Nutritional Intervention	Ulcer evaluation|Composite measure of markers of nutritional status|Composite measure of haemogram|Hemoglobin A1c (HbA1c) Test for Diabetes|Measure of markers of nutritional status, include to thyrotropin|Ultrasensitive C-reactive Protein (CRP) test|Quantification of circulating endothelial progenitor cells (EPC)|Concentration of stromal cell-derived factor 1 (SDF-1) and vascular endothelial grow…	MaimÃ³nides Biomedical Research Institute of CÃ³rdoba|Instituto de Salud Carlos III|Hospital Universitario Reina Sofia de Cordoba	All	50 Years to 80 Years Â (Adult, Older Adult)	Not Applicable	30	Other	Interventional	Allocation: Randomized|Intervention Model: Factorial Assignment|Masking: Triple (Participant, Investigator, Outcomes Assessor)|Primary Purpose: Treatment
NCT05243381	Inflammation, NK Cells, Antisense Protein and Exosomes, and Correlation With Immune Response During HIV Infection	2022	Alain MAKINSON,	University Hospital, Montpellier	HIV	Infection	Diagnostic	Plasma	1												Unspecified	Unspecified	1	In vitro function	In vitro function	1	Impact of exosomes on NK cells	No			Yes		France	No	No	INKASE	Recruiting	No Results Available	HIV Infections	Biological: 20 ml Blood test	Immune status of HIV-infected patients|HIV-1 Antisense protein|Impacts of exosomes on NK cell activity|NK cells phenotyping|NK cells functionality	University Hospital, Montpellier	All	45 Years and older Â (Adult, Older Adult)	Not Applicable	60	Other	Interventional	Allocation: Non-Randomized|Intervention Model: Parallel Assignment|Masking: None (Open Label)|Primary Purpose: Basic Science
NCT05259449	Efficacy of Educational Nutrition and Exercise on the Regulation of Appetite Through Exosomes in Type 2 Diabetics	2022	Cristina Casals	University of Cadiz	Diabetes mellitus	Endocrine	Companion Diagnostic	Blood	1												Unspecified	Unspecified	1	Unspecified	Unspecified	1	EV quantity and contents	No			Yes		Spain	No	No	APETEX	Not yet recruiting	No Results Available	Diabetes Mellitus, Type 2	Behavioral: Nutritional education program|Other: The High-Intensity Interval Training (HIIT)|Other: The Moderate-Intensity Continuous Training (MICT)	Assessed changes from Insulin resistance|Assessed changes from Exosomes|Assessed changes from total RNA|Assessed changes from Appetite hormones|Assesed changes from task of emotional reactivity to food images|Assesed changes from Appetite assessment.|Assessed changes from Body composition: Fatmass and Fat-free mass.|Assessed changes from dietary intake: Frequency of consumption|Assessed changes f…	University of Cadiz|Ministerio de Ciencia e InnovaciÃ³n, Spain	All	40 Years to 55 Years Â (Adult)	Not Applicable	120	Other	Interventional	Allocation: Randomized|Intervention Model: Parallel Assignment|Masking: Single (Outcomes Assessor)|Primary Purpose: Treatment
NCT05261360	Clinical Efficacy of Exosome in Degenerative Meniscal Injury	2022	Ulukan İnan	Eskisehir Osmangazi University	Meniscus tear	Joint	Therapeutic		1	Autologous MSCs	Mesenchymal Stem Cells	Synovial Fluid			Intraarticular	Intraarticular	The left knee will receive 1 million cells/kg SF-MSC-EX (Synovial fluid mesenchymal stem cell-derived exosome) by intra-articular injection method.	No	Producer Cell	No	Unspecified	Unspecified	1	Unspecified	Unspecified	1	Efficacy	No			Yes		Turkey	No	No	KNEEXO	Recruiting	No Results Available	Knee; Injury, Meniscus (Lateral) (Medial)|Meniscus Tear|Meniscus Lesion|Meniscus; Degeneration|Meniscus; Laceration|Meniscus Injury, Tibial|Knee Injuries|Knee Pain Swelling|Arthralgia	Drug: SF-MSC-EX|Drug: SF-MSC	Evaluation of Knee Functions|Evaluation of Physical Activity|Evaluation of Pain|Evaluation of Radiological Images|Evaluation of Cytokine Levels and Cytokine Genes Analyzes|Evaluation of Edema|Evaluation of Knee Joint Range of Motion|Monitoring of treatment-related complications	Eskisehir Osmangazi University|The Scientific and Technological Research Council of Turkey	All	30 Years to 50 Years Â (Adult)	Phase 2	30	Other	Interventional	Allocation: Randomized|Intervention Model: Parallel Assignment|Masking: None (Open Label)|Primary Purpose: Treatment
NCT05270174	A Prospective, Multicenter Cohort Study of Urinary Exosome lncRNAs for Preoperative Diagnosis of Lymphatic Metastasis in Patients With Bladder Cancer	2022	Changhao Chen	Sun Yat-Sen Memorial Hospital of Sun Yat-Sen University	Bladder cancer	Cancer	Diagnostic	Urine	1												Unspecified	Unspecified	1	Unspecified	Unspecified	1	Exosome ELNAT1	No			Yes		China	No	No		Not yet recruiting	No Results Available	Explore Whether lncRNA-ElNAT1 in Urine Exosomes Can be Used as a New Target for Preoperative Diagnosis of Lymph Node Metastasis	Other: no intervention	Lymph node metastases in bladder cancer|recurernce rate	Sun Yat-Sen Memorial Hospital of Sun Yat-Sen University	All	18 Years and older Â (Adult, Older Adult)		74	Other	Observational	Observational Model: Cohort|Time Perspective: Prospective
NCT05279599	Application of Circulating Extracellular Vesicles in Early Disease Assessment and Prognosis After Traumatic Brain Injury	2022	Qing Hu	Tang-Du Hospital	Traumatic Brain Injury	Neurological	Diagnostic	Blood	1												Unspecified	Unspecified	1	RNA-seq for ncRNA	RNA-seq	1	Biomarkers (RNA)	No			Yes		China	No	No		Recruiting	No Results Available	Traumatic Brain Injury		The type and content of circulating extracellular vesicles|Neurological deterioration in patients with traumatic brain injury|hospital stay|GOSE score	Tang-Du Hospital	All	18 Years to 80 Years Â (Adult, Older Adult)		300	Other	Observational	Observational Model: Cohort|Time Perspective: Prospective
NCT05286684	Feasibility of Exosome Analysis in Cerebrospinal Fluid During the Diagnostic Workup of Metastatic Meningitis (Exo-LCR)	2022	Claire Cheymol	Centre Oscar Lambret	breast cancer	Cancer	Diagnostic	CSF	1												Unspecified	Unspecified	1	Proteomics	Proteomics	1	Proteomic profile and histological analysis of the CSF, proteomics of Blood, proteomics of breast tumor if present	No			Yes		France	No	No	Exo-LCR	Not yet recruiting	No Results Available	Breast Cancer	Procedure: Consultation|Procedure: Cerebral and medullary MRI, lumbar puncture, CSF sampling|Biological: biological test	CSF protein composition|cytological analysis of the CSF	Centre Oscar Lambret	Female	18 Years and older Â (Adult, Older Adult)	Not Applicable	30	Other	Interventional	Allocation: N/A|Intervention Model: Single Group Assignment|Masking: None (Open Label)|Primary Purpose: Basic Science
NCT05318898	Effect of Dietary Protein on the Regulation of Exosome microRNA Expression in Patients With Insulin Resistance.	2022	Martha Guevara-Cruz	Instituto Nacional de Ciencias Medicas y Nutricion Salvador Zubiran	Insulin Resistance	Endocrine	Companion Diagnostic	plasma	1												Unspecified	Unspecified	1	qRT-PCR	qRT-PCR	1	Expression of miRNA profile in exosomes	No			Yes		Mexico	No	No		Recruiting	No Results Available	Insulin Resistance	Other: Vegetal protein|Other: Animal protein	Change in the expression profile of microRNAs from exosomes with real -time quantitative polymerase chain reaction in fold change|Change on HOMA index|Change in body weight in kg|Change in biochemical parameters in mg/dL|Change in body composition in percentage|Change in C Reactive Protein in mg/L|Amino acid profile in mmol/L|Change in the area under curve of glucose in mg/dL per 2 hours|Change i…	Instituto Nacional de Ciencias Medicas y Nutricion Salvador Zubiran	All	18 Years to 60 Years Â (Adult)	Not Applicable	40	Other	Interventional	Allocation: Randomized|Intervention Model: Parallel Assignment|Masking: Single (Outcomes Assessor)|Primary Purpose: Treatment
NCT05320250	Saliva and Extracellular Vesicles for Parkinson's Disease	2022	Alice Gualerzi	University of Cagliari	Parkinson's Disease	Neurological	Diagnostic	Saliva	1												Unspecified	Unspecified	1	RAMAN!	Raman spectroscopy	1	Raman readout comparison of EVs and total saliva	No			Yes		Italy	No	No	RaSPiD	Recruiting	No Results Available	Parkinson's Disease and Parkinsonism	Other: Single saliva collection|Other: Saliva collection, longitudinal	Salivary Raman fingerprint of PD and atypical parkinsonism|Salivary Raman fingerprint of PD patients after rehabilitation|Salivary Extracellular vesicles characterization|Correlation of Raman data with clinical assessments	Fondazione Don Carlo Gnocchi Onlus|University of Cagliari|Campus Bio-Medico University|ASST Gaetano Pini-CTO	All	50 Years to 85 Years Â (Adult, Older Adult)		180	Other	Observational	Observational Model: Case-Control|Time Perspective: Prospective
NCT05323487	Mechanisms of Diuretic Resistance in Heart Failure	2022	Jeffrey Testani	Yale University	Heart failure	Cardiovascular	Companion Diagnostic	Urine	1												Unspecified	Unspecified	1	Unspecified	Unspecified	1	Ratio of A to F mRNA splice variants in extracellular vesicles	No			Yes		United States of America	No	No	MsDR	Recruiting	No Results Available	Heart Failure	Drug: Bumetanide Injection	Change in fractional excretion of lithium(FELi) pre-diuretic to 1-hour post IV bumetanide infusion|Change in distal sodium reabsorption pre-diuretic to 1-hour post IV bumetanide infusion|Tubular diuretic efficiency at baseline|Ratio of A to F splice variant Messenger Ribonucleic Acid (mRNA )in urinary extracellular vesicles at baseline	Yale University	All	18 Years and older Â (Adult, Older Adult)	Not Applicable	75	Other	Interventional	Allocation: Randomized|Intervention Model: Sequential Assignment|Masking: Triple (Participant, Care Provider, Investigator)|Primary Purpose: Other
NCT05326724	The Role of Acupuncture-induced Exosome in Treating Post-stroke Dementia	2022	Ching-Liang Hsieh	China Medical University Hospital	dementia	Neurological	Companion Diagnostic	Unspecified	1												Unspecified	Unspecified	1	Concentraiton of exosomes (no method)	Unspecified	1	Efficacy	No			Yes		Taiwan	No	No		Recruiting	No Results Available	Exosome|Post-stroke Dementia|Acupuncture	Device: Acupuncture	concentration of Exosome|Alzheimer's Disease Assessment Scale-Cognitive Subscale scale|Behavioural and Psychological Symptoms of Dementia scale	China Medical University Hospital	All	50 Years to 75 Years Â (Adult, Older Adult)	Not Applicable	30	Other	Interventional	Allocation: N/A|Intervention Model: Single Group Assignment|Masking: None (Open Label)|Primary Purpose: Treatment
NCT05328089	Vacuolar ATPase and Drug Resistance of High Grade Gliomas	2022	Carlo Giorgio Giussani	University of Milano Bicocca	Brain Cancer	Cancer	Companion Diagnostic	Blood	1												Unspecified	Unspecified	1	Unspecified	Unspecified	1	exosome RNA and DNA	No			No	Secondary outcome, companion diagnostic	Italy	No	No	GLIODRUG-V	Recruiting	No Results Available	Glioblastoma Multiforme		Efficacy of Proton Pump Inhibitors on Glioma Stem Cells|Isolation of Exosomes from patients under neuro-oncological follow-up	University of Milano Bicocca	All	18 Years to 90 Years Â (Adult, Older Adult)		20	Other	Observational	Observational Model: Cohort|Time Perspective: Prospective
NCT05334849	Prospectively Predict the Immunotherapy Response of Gastric Cancer Based on Circulating Exosomal LncRNA-GC1 Biopsy	2022	Lin Chen	Lin Chen	Gastric Cancer	Cancer	Companion Diagnostic	Blood	1												Unspecified	Unspecified	1	Unspecified	Unspecified	1	Exosomal lncRNA-GC1 levels	No			Yes		China	No	No		Completed	No Results Available	Advanced Gastric Carcinoma|Immunotherapy	Device: Circulating exosomal lncRNA-GC1 detection	Levels of circulating exosomal lncRNA-GC1|Survival outcomes of circulating exosomal lncRNA-GC1	Lin Chen|Chinese PLA General Hospital	All	18 Years to 80 Years Â (Adult, Older Adult)		80	Other	Observational	Observational Model: Cohort|Time Perspective: Prospective
NCT05354141	Bone Marrow Mesenchymal Stem Cell Derived EVs for COVID-19 Moderate-to-Severe Acute Respiratory Distress Syndrome (ARDS): A Phase III Clinical Trial	2022	Amy Lightner	Direct Biologics, LLC	ARDS	Respiratory	Therapeutic		1	ExoFlo - Bone marrow MSCs	Mesenchymal Stem Cells	Bone Marrow			intravenous	intravenous	Normal saline 85 mL and ExoFlo 15 mL	No	Unspecified	No	Unspecified	Unspecified	1	Unspecified	Unspecified	1	Safety and efficacy	No			Yes		United States of America	No	No		Recruiting	No Results Available	COVID-19 Acute Respiratory Distress Syndrome	Drug: EXOFLO	The primary efficacy endpoint is overall 60-day mortality (due to any cause).	Direct Biologics, LLC	All	18 Years to 85 Years Â (Adult, Older Adult)	Phase 3	400	Industry	Interventional	Allocation: Non-Randomized|Intervention Model: Parallel Assignment|Masking: Triple (Participant, Care Provider, Investigator)|Primary Purpose: Treatment
NCT05370105	Extracellular Vesicles as Stroke Biomarkers	2022	Alice Gualerzi	Fondazione Don Carlo Gnocchi Onlus	Stroke	Cardiovascular	Diagnostic	Serum	1												Size Exclusion Chromatography	SEC	1	SPRi (surface plasmon resonance imaging), Raman TEM, NTA,	surface plasmon resonance imaging and Raman spectroscopy and TEM and NTA	4	Biomarker expression over time as pt rehabilitates	Yes	Cell Source	SPRi chip will be optimized for known markers of apoptotic bodies (Annexin V; index of extent of brain damage) and of EVs from neurons (Ephrin), microglia (IB4 or CD11b), astrocytes (GLAST) and endothelial cells ( CD31). The chip will be also functionalized for the recognition of the Klotho protein, mmobilized EVs will be tested also for the presence on the surface of receptors related to neurona…	Yes		Italy	No	No	EXO4STROKE	Recruiting	No Results Available	Stroke|Rehabilitation	Other: Blood withdrawal	Change in modified Barthel index after rehabilitation|Extracellular vesicles characterization by SPRi|Change in Numeric Rating Scale (NRS) PAIN or PAINAD for non-verbal patient after rehabilitation|Change in anamnestic and current modified RANKIN scale after rehabilitation|Change in NIH-STROKE SCALE after rehabilitation|Change in Fugl-Meyer Assessment (FMA) scale after rehabilitation|Change in Tr…	Fondazione Don Carlo Gnocchi Onlus	All	35 Years to 75 Years Â (Adult, Older Adult)		100	Other	Observational	Observational Model: Case-Control|Time Perspective: Prospective
NCT05373381	The KetoGlioma (Ketogenic Glioma) Study	2022	Tufts Medical Center	Tufts Medical Center	Brain Cancer	Cancer	Diagnostic	Blood	1												Unspecified	Unspecified	1	Unspecified	Unspecified	1	pro-inflammatory and exosome biomarkers, exosomal microRNA	Yes	Protein Expression	"Comparison of the numbers of EGFrVIII+ exosomes and exosomal microRNAs in each participant's blood"	No	Secodnary outcome, diagnostic	United States of America	No	No		Not yet recruiting	No Results Available	Glioma	Dietary Supplement: Supplemental High Fat Low Carbohydrate (sHFLC) + KetoPhyt	Number of participants not able to adhere the sHFLC + KetoPhyt Diet|Change from baseline between the patient's glucose and ketone levels at 24 weeks as assessed by the Glucose/Ketone Index (GKI)|Change from baseline in pro-inflammatory markers and exosome biomarkers at 24 weeks|Change from baseline between the patient's gut microbiome at 24 weeks as assessed by 16s ribosomal sequences.	Tufts Medical Center	All	18 Years and older Â (Adult, Older Adult)	Not Applicable	10	Other	Interventional	Allocation: N/A|Intervention Model: Single Group Assignment|Masking: None (Open Label)|Primary Purpose: Other
NCT05375604	A Study of exoASO-STAT6 (CDK-004) in Patients With Advanced Hepatocellular Carcinoma (HCC) and Patients With Liver Metastases From Primary Gastric Cancer and Colorectal Cancer (CRC)	2022	Codiak BioSciences	Codiak BioSciences	Liver Cancer	Cancer	Therapeutic		1	Unspecified	Engineered Cells		Yes, PDGFR overexpressing cells, then antisense oligonucleotide (ASO) targeting STAT6 loading to membrane of EVs afterwards	Genetic manipulation of cells and loading of EVs	Intravenous	Intravenous	CDK-004 administered as a single agent intravenously (IV) on Days 1 and 15 of Cycles 1 and 2, on Day 1 of every Cycle.	No	Unspecified	Yes	Unspecified	Unspecified	1	Unspecified	Unspecified	1	Dose limiting toxicities	No			Yes		United States of America	No	Yes	CDK-004	Recruiting	No Results Available	Advanced Hepatocellular Carcinoma (HCC)|Gastric Cancer Metastatic to Liver|Colorectal Cancer Metastatic to Liver	Drug: CDK-004	To characterize the safety and tolerability of CDK-004.	Codiak BioSciences	All	18 Years and older Â (Adult, Older Adult)	Phase 1	30	Industry	Interventional	Allocation: N/A|Intervention Model: Single Group Assignment|Masking: None (Open Label)|Primary Purpose: Treatment
NCT05387278	Safety and Effectiveness of Placental Derived Exosomes and Umbilical Cord Mesenchymal Stem Cells in Moderate to Severe Acute Respiratory Distress Syndrome (ARDS) Associated With the Novel Corona Virus Infection (COVID-19)	2022	Mukesh Kumar	Vitti Labs, LLC	ARDS	Respiratory	Therapeutic		1	Placental MSCs	Mesenchymal Stem Cells	Placenta			intravenous	intravenous	The treatment consists of administration of WJ-Pure™ and EV-Pure™ plus standard care. The study duration would be 5 days of treatment plus 12 weeks follow up.	No	Unspecified	Yes	Unspecified	Unspecified	1	Unspecified	Unspecified	1	Safety and efficacy	No			Yes		United States of America	No	No		Recruiting	No Results Available	COVID-19 Acute Respiratory Distress Syndrome|Respiratory Distress Syndrome	Drug: EV-Pureâ„¢ and WJ-Pureâ„¢|Drug: Placebo	To Assess the safety of EV-Pureâ„¢ and WJ-Pureâ„¢ administration in patients exhibiting moderate to severe ARDS associated with COVID-19, compared to placebo.|To assess the efficacy of EV-Pureâ„¢ and WJ-Pureâ„¢ compared to placebo, in patients with moderate to severe ARDS assoociated with COVID-19|Time to clinical improvement|Overall Survival|COVID-19 polymerase chain reaction (PCR) test result a…	Vitti Labs, LLC	All	18 Years to 75 Years Â (Adult, Older Adult)	Phase 1	20	Industry	Interventional	Allocation: Randomized|Intervention Model: Parallel Assignment|Masking: Quadruple (Participant, Care Provider, Investigator, Outcomes Assessor)|Primary Purpose: Treatment
NCT05397548	Use of Circulating Exosomal LncRNA-GC1 to Monitor Gastric Cancer	2022	Dr. Qiying Song	Lin Chen, Xijing Hospital	Gastric Cancer	Cancer	Diagnostic	Blood	1												Unspecified	Unspecified	1	RT-PCR	RT-PCR	1	Measuring exosomal lncRNA-GC1 levels	No			Yes		China	No	No	UCELMGC	Recruiting	No Results Available	Gastric Cancer	Diagnostic Test: Measurement of levels of circulating exosomal lncRNA-GC1	Detection of levels of circulating exosomal lncRNA-GC1	Lin Chen|Xijing Hospital|Chinese PLA General Hospital	All	18 Years to 80 Years Â (Adult, Older Adult)		700	Other	Observational	Observational Model: Cohort|Time Perspective: Prospective
NCT05402267	The Effects of Exosomes in Otitis Media With Effusion	2022	Eye & ENT Hospital of Fudan University	Eye & ENT Hospital of Fudan University	Otitis media	Infection	Diagnostic	middle ear effusion and nasopharyngeal secretion and peripheral Blood	3												Unspecified	Unspecified	1	Unspecified	Unspecified	1	Exosome biomarkers and gene expression differences between groups	No			Yes		China	No	No		Not yet recruiting	No Results Available	Otitis Media With Effusion|Adenoid Hypertrophy	Procedure: Adenoidectomy	differential gene expression|detection of adenoids|detection of exosomes	Eye & ENT Hospital of Fudan University	All	4 Years to 10 Years Â (Child)		240	Other	Observational	Observational Model: Case-Control|Time Perspective: Retrospective
NCT05402748	Safety and Efficacy of Injection of Human Placenta Mesenchymal Stem Cells Derived Exosomes for Treatment of Complex Anal Fistula	2022	Tehran University of Medical Sciences	Tehran University of Medical Sciences	Perianal Fistula	Autoimmune	Therapeutic			Human placenta MSC culture	Mesenchymal Stem Cells	Placenta			Local injection	Local injection	Human Placenta Mesenchymal Stem Cells Derived Exosomes injected in fistula tract of patients with complex perianal Fistula in 3 weekly episodes and it's safety and efficacy was evaluated.	No	Unspecified	No	Unspecified	Unspecified	1	Unspecified	Unspecified	1	Safety and efficacy	No			Yes		Islamic Republic of Iran	No	No		Recruiting	No Results Available	Fistula Perianal	Other: placenta-MSCs derived exosomes	Safety of injected exosomes|clinical Efficacy of injected exosomes|inflammatory markers	Tehran University of Medical Sciences	All	18 Years to 70 Years Â (Adult, Older Adult)	Phase 1|Phase 2	80	Other	Interventional	Allocation: Randomized|Intervention Model: Parallel Assignment|Masking: Triple (Participant, Investigator, Outcomes Assessor)|Primary Purpose: Basic Science
NCT05411445	Study of Role of Blood Microvescicles and Exosomes in Patients With Graft Occlusion After Aortocoronary Bypass Surgery	2022	Alberto Albertini	Maria Cecilia Hospital	Graft Occlusion	Cardiovascular	Diagnostic	Blood	1												Unspecified	Unspecified	1	Unspecified	Unspecified	1	EV contents	No			Yes		Italy	No	No	MVBYPASS	Recruiting	No Results Available	Coronary Artery Bypass Surgery		Confirmation and validation of the potential role of Blood MV and exosomes as predictors of bypass occlusions	Maria Cecilia Hospital	All	40 Years to 80 Years Â (Adult, Older Adult)		300	Other	Observational	Observational Model: Case-Only|Time Perspective: Prospective
NCT05413148	The Effect of Stem Cells and Stem Cell Exosomes on Visual Functions in Patients With Retinitis Pigmentosa	2022	Kuddusi Erkılıç	TC Erciyes University	Retinitis Pigmentosa	Ocular	Therapeutic		1	Umbilical (wharton's jelly) MSCs	Mesenchymal Stem Cells	Wharton's Jelly			Subtenon injection (intraocular)	Local injection	A suspension containing mesenchymal stem cell exosomes from Wharton jelly will be applied to the subtenon distance to the 3rd group of patients (45 volunteers). A single eye of each volunteer will be included. Informed consent will be obtained from the volunteers.	No	Unspecified	No	Ultracentrifugation	Ultracentrifugation	1	Unspecified	Unspecified	1	Efficacy (visual function)	No			Yes		Turkey	No	No		Recruiting	No Results Available	Retinitis Pigmentosa	Biological: Subtenon injection of Wharton jelly derived mesenchymal stem cells|Biological: Subtenon injection of Wharton jelly derived mesenchymal stem cell exosomes|Other: Placebo	Evaluation of best corrected visual acuity change|Evaluation of visual field change|Evaluation of multifocal ERG changes|Evaluation of ERG changes|Evaluation of optical coherence tomography changes|Evaluation of optical coherence tomography angiography changes	TC Erciyes University	All	18 Years to 70 Years Â (Adult, Older Adult)	Phase 2|Phase 3	135	Other	Interventional	Allocation: Randomized|Intervention Model: Parallel Assignment|Masking: Triple (Participant, Investigator, Outcomes Assessor)|Primary Purpose: Treatment
NCT05417048	Clinical Study of Glycosylated Extracellular Vesicles for Early Diagnosis of Breast Cancer	2022	Tao OUYANG	Peking University	Breast cancer	Cancer	Diagnostic	Serum	1												GlyExo-Capture (using immobilized lens cularis lectin to capture fucosylated EVs)	Custom	1	EV miRNA sequencing abd qPCR	RNA-seq and qPCR	2	Characteristics of EVs	Yes	Glycocalyx	Glycosylated EVs, capture ONLY glycosylated EVS, so examining a subpop	Yes		China	No	No		Not yet recruiting	No Results Available	Breast Cancer	Diagnostic Test: Blood Sample	The diagnostic performance of the Blood assay for differentiating benign and malignant breast disease using glycosylated extracellular vesicles analysis	Peking University|Beijing Glyexo Gene Technology Co., Ltd.	Female	18 Years and older Â (Adult, Older Adult)		420	Other	Observational	Observational Model: Cohort|Time Perspective: Prospective
NCT05424029	Extracellular Vesicles and Particles (EVP) as Biomarkers of Recurrence in Non-Small Cell Lung Cancer	2022	David Jones	Memorial Sloan Kettering Cancer Center	Lung cancer	Cancer	Diagnostic	alveolar lavage	1												Unspecified	Unspecified	1	Unspecified	Unspecified	1	Number of EVs	No			Yes		United States of America	No	No		Recruiting	No Results Available	Non-Small Cell Lung Cancer		to isolate exosomes from bronchial washings	Memorial Sloan Kettering Cancer Center	All	18 Years and older Â (Adult, Older Adult)		200	Other	Observational	Observational Model: Cohort|Time Perspective: Prospective
NCT05427227	Prospectively Predict the Efficacy and Explore the Mechanism of Treatment of Gastrointestinal Tumors Based on Peripheral Multi-omics Liquid Biopsy	2022	Zhang Cheng	Peking University	Gastric cancer	Cancer	Companion Diagnostic	plasma	1												Unspecified	Unspecified	1	EV-array device (immunoassay antibody-capture device), proteomics	custom and proteomics	2	Tumor-associated protein level in exosomes	No			Yes		China	No	No		Recruiting	No Results Available	Advanced or Late Stage Gastrointestinal Cancer	Device: EV-array detection	Tumor associated proteins expression level of exosomes	Peking University	All	18 Years to 80 Years Â (Adult, Older Adult)		500	Other	Observational	Observational Model: Cohort|Time Perspective: Prospective
NCT05443711	Sarcopenic Obesity as a Risk of Premature Aging	2022	Maria D. Ballesteros Pomar	Hospital de Leon	Obesity	Obesity	Diagnostic	Blood	1												Unspecified	Unspecified	1	Unspecified	Unspecified	1	Circulating S-Klotho, miR-499, cfDNA, and EVs	No			Yes		Spain	No	No	SARCOBEAGING	Recruiting	No Results Available	Obesity|Sarcopenic Obesity|Aging	Other: No intervention, observational study	S-Klotho levels|miR-499|cfDNA|Exosomes|Fat mass|Muscle mass|Muscle function|Muscle function 2	Hospital de Leon|Universidad de LeÃ³n	All	50 Years to 60 Years Â (Adult)		75	Other	Observational	Observational Model: Cohort|Time Perspective: Prospective
NCT05451342	Explore Potential Plasma and BALF Immunometabolic and Lipidomic Biomarkers for Identifying ARDS Endotypes	2022	Yun Long	Peking Union Medical College Hospital	ARDS	Respiratory	Diagnostic	Blood and alveolar lavage	2												Unspecified	Unspecified	1	Unspecified	Unspecified	1	Metabolomic and transcriptomic analysis of PBMCs and alveolar macrophages, PBMC/Mac derived EV levels, Correlation with pt outcomes	Yes	Cell Source	"Compare the PBMC and alveolar macrophage derived exosome levels"	No	Secondary outcome, diagnostic value, very well defined	China	No	No		Recruiting	No Results Available	Acute Respiratory Distress Syndrome|Acute Respiratory Failure	Diagnostic Test: Integrated Transcriptomics, Metabolomics, and Lipidomics Profiling	Identification of ARDS Endotypes|Compare the PBMC and alveolar macrophage derived exosome levels between patients with ARDS and without ARDS|Correlation of Endotypes with published ARDS specific Biomarkers|Correlation of Endotypes with Intensive care unit-free days|Correlation of Endotypes with Ventilator-free days|Correlation of Endotypes with All-cause mortality	Peking Union Medical College Hospital	All	18 Years and older Â (Adult, Older Adult)		200	Other	Observational	Observational Model: Case-Control|Time Perspective: Prospective
NCT05452655	Intensive Multidisciplinary Rehabilitation and Biomarkers in Parkinson's Disease	2022	Mario Meloni	Fondazione Don Carlo Gnocchi Onlus	Parkinson's Disease	Neurological	Companion Diagnostic	Serum	1												Unspecified	Unspecified	1	serum (blood) biomarkers in neuron derived extracellular vesicles (NDEVs)	Unspecified	1	EV and Blood Biomarkers, functional and cognitive metrics	No	Cell Source	neuron derived extracellular vesicles but says serum biomarkers in neuron derived extracellular vesicles and it's looking for ng/mL of each so I think it's neuron biomarkers in serum EVs	Yes		Italy	No	No		Recruiting	No Results Available	Parkinson Disease|Biomarkers|Rehabilitation Outcome|Gait Disorders, Neurologic|Parkinsonian Disorders|Basal Ganglia Diseases|Central Nervous System Diseases|Movement Disorders|Synucleinopathies|Neurodegenerative Diseases|Cognitive Impairment|Gait Analysis|Pathologic Processes|Magnetic Resonance Imaging|Physiotherapy	Behavioral: Multidisciplinary Intensive Rehabilitation|Behavioral: Muscle-stretching and active mobilization exercises	serum (blood) biomarkers in neuron derived extracellular vesicles (NDEVs)|Blood Biomarkers|Dynamic Balance|Aerobic capacity and endurance|Gait speed|Strenght|Balance|Gait Analysis|Motor and non-motor symptoms|Non-Motor symptoms|Fatigue|Daytime sleepiness|Sleep quality|Rapid eye movement sleep behavior disorder|Autonomic Symptoms|Pain Intensity|Parkinson's disease-specific health related quality o…	Fondazione Don Carlo Gnocchi Onlus	All	50 Years to 85 Years Â (Adult, Older Adult)	Not Applicable	72	Other	Interventional	Allocation: Randomized|Intervention Model: Parallel Assignment|Masking: Double (Investigator, Outcomes Assessor)|Primary Purpose: Treatment
NCT05453604	Evaluation Protocols for Isolation of Analytes From Urine for Future Oncology Applications	2022	Novosanis NV	Novosanis NV	Breast cancer, prostate cancer	Cancer	Diagnostic	Urine	1												Unspecified	Unspecified	1	Unspecified	Unspecified	1	General and cell-free DNA or RNA, Protein concentration, Detection (presence/absence) of specific biomarker targets	No			No	Keyword/biofluid total use	Belgium	No	No	URODETECT-WP1	Recruiting	No Results Available	Breast Cancer|Prostate Cancer|Urine|Liquid Biopsy	Device: Colli-Pee UAS devices	General DNA or RNA concentration measured using Qubit|Protein concentration measured using ELISA|cell-free DNA or RNA percentages and profiles measured using TapeStation|Detection (presence/absence) of specific biomarker targets (SRY, HER2, PIK3CA, AR-V7, TMPRSS2-ERG) for pregnant women, breast cancer patients and prostate cancer patients measured using ddPCR|Detection (presence/absence) of speci…	Novosanis NV|Universiteit Antwerpen	All	18 Years and older Â (Adult, Older Adult)	Not Applicable	200	Industry|Other	Interventional	Allocation: N/A|Intervention Model: Single Group Assignment|Masking: None (Open Label)|Primary Purpose: Other
NCT05463107	Correlation Between Various Urinary Exosomal Protein Biomarkers and Pathological Manifestation in Thyroid Follicular Neoplasm: Early and Pre-operative Diagnosis of Follicular Thyroid Cancer	2022	CHIH-YUAN WANG, Doctor	National Taiwan University Hospital	Thyroid Cancer	Cancer	Diagnostic	Urine	1												Unspecified	Unspecified	1	Unspecified	Unspecified	1	Exosomal thyroglobulin, galectin-3, A9, transketolase, keratin 19, agiopoietin-1, tissue inhibitor of metalloproteinase, keratin 8, calprotectin A8, annexin II, afamin, as indicators of prognosis	No			Yes		Taiwan	No	No		Not yet recruiting	No Results Available	Thyroid Cancer|Follicular Thyroid Cancer		Change of serum (Blood) thyroglobulin level|Change of serum (Blood) free T4 level|Change of serum (Blood) TSH level|Change of anti-thyroglobulin level|Urinary exosomal thyroglobulin detection|Urinary exosomal galectin-3 detection|Urinary exosomal calprotectin A9 detection|Urinary exosomal transketolase detection|Urinary exosomal keratin 19 detection|Urinary exosomal angiopoietin-1 detection|Urina…	National Taiwan University Hospital	All	20 Years to 80 Years Â (Adult, Older Adult)		50	Other	Observational	Observational Model: Cohort|Time Perspective: Prospective
NCT05465057	"HIIT Med Kiloene".	2022	Søren Hagstrøm, MD, PHD	Aalborg University Hospital	Obesity	Obesity	Diagnostic	Blood	1												Unspecified	Unspecified	1	Flow cytometry focus on CD36 and other cell sources	flow cytometry	1	Physiological index and biochemical measurements	Yes	Cell Source and Protein Expression	liquid biopsy "to measure liver and muscle cell derived circulating extracellular vesicles"	No	Tertiary outcome	Denmark	No	No		Recruiting	No Results Available	Obesity, Childhood|High Intensity Interval Training	Behavioral: High intensity interval training (HIIT) + lifestyle intervention (TCOCT)|Behavioral: Lifestyle intervention (TCOCT)	Change in BMI and BMI z-score from baseline and 3 and 12-month follow-up between children randomized to either the HIIT+ lifestyle intervention (TCOCT) group or the lifestyle intervention (TCOCT) group.|Changes in biochemical variables from baseline and 3 and 12-month follow-up between children randomized to either the HIIT+TCOCT group or the TCOCT group.|Changes in Blood pressure from baseline a…	Aalborg University Hospital|Steno Diabetes Centre North Denmark|Aalborg University|Municipalities of Northern Jutland, Denmark|TrygFonden, Denmark|University of Southern Denmark	All	9 Years to 16 Years Â (Child)	Not Applicable	205	Other|Industry	Interventional	Allocation: Randomized|Intervention Model: Parallel Assignment|Masking: Double (Participant, Outcomes Assessor)|Primary Purpose: Treatment
NCT05469022	Neoadjuvant Lazertinib Therapy in EGFR-Mutation Positive Lung Adenocarcinoma Detected by BALF Liquid Biopsy	2022	Kye Young Lee	Konkuk University Medical Center	lung cancer	Cancer	Companion Diagnostic	alveolar lavage	1												Unspecified	Unspecified	1	identify EGFR mutation without invasive tissue biopsy	Unspecified	1	response to drug, concordance rate of EGFR mutations	No			No	Keyword	Republic of Korea	No	No		Recruiting	No Results Available	Non Small Cell Lung Cancer	Drug: Neoadjuvant lazertinib	Objective response rate|Down-staging rate|Major pathological response|Disease-free survival rate|The concordance rate of EGFR mutations between surgical tissue and BAL fluid samples	Konkuk University Medical Center|Yuhan Corporation	All	19 Years and older Â (Adult, Older Adult)	Phase 2	40	Other|Industry	Interventional	Allocation: N/A|Intervention Model: Single Group Assignment|Masking: None (Open Label)|Primary Purpose: Treatment
NCT05475418	Pilot Study of Human Adipose Tissue Derived Exosomes Promoting Wound Healing	2022	Kai Liu	Shanghai Ninth People's Hospital Affiliated to Shanghai Jiao Tong University	Flesh wounds	Wound/Ulcer	Therapeutic		1	Autogenous adipose	Adipose Tissue				Topical	Topical	200-300ml of the subject adipose tissue before centrifugation was collected, and the extracellular vesicles were retained after tissue homogenate and filter screening. The extracellular vesicles were mixed with sterile hydrogel and applied directly to the wound surface, and the wound was covered with an inert protective dressing., will receive treatment twice a week for 4 weeks	No	Unspecified	Yes	Centrifugation and filtering	Ultracentrifugation and filtration	2	Not performed	Unspecified	1	Wound healing	No			Yes		China	No	No		Not yet recruiting	No Results Available	Wounds and Injuries	Procedure: Adipose tissue derived exosomes	Percentage of wound healing in each group at 4 weeks	Shanghai Ninth People's Hospital Affiliated to Shanghai Jiao Tong University	All	18 Years to 60 Years Â (Adult)	Not Applicable	5	Other	Interventional	Allocation: N/A|Intervention Model: Single Group Assignment|Masking: None (Open Label)|Primary Purpose: Treatment
NCT05476029	Changes of Exosomes and Biomarkers in Plasma and Alveolar Lavage Fluid of Patients With Sepsis Complicated With ARDS	2022	Jianbo Yu	Tianjin Nankai Hospital	Sepsis, ARDS	Respiratory	Diagnostic	Plasma and alveolar lavage	2												Unspecified	Unspecified	1	Unspecified	Unspecified	1	Differential miRNAs of inflammatory exosomes were screened from patients with septic lung injury, and ho-1, PPARγ or other positive indicators were used to regulate differential miRNAs.	No			Yes		China	No	No		Recruiting	No Results Available	Sepsis Complicated With ARDS	Diagnostic Test: Blood samples and alveolar lavage fluid were collected	Differential miRNAs of inflammatory exosomes were screened from patients with septic lung injury	Tianjin Nankai Hospital	All	18 Years and older Â (Adult, Older Adult)		20	Other	Observational	Observational Model: Cohort|Time Perspective: Prospective
NCT05480150	Chinese Longitudinal and Systematic Study of Bioplar Disorder	2022	First Affiliated Hospital of Zhejiang University	First Affiliated Hospital of Zhejiang University	Depression and Bipolar Disorder	Mental Health Disorder	Diagnostic	Plasma	1												Unspecified	Unspecified	1	Unspecified	Unspecified	1	Montgomery-Asberg Depression Rating Scale(MADRS)	No		brain derived EVs	No	Secondary outcome	China	No	No	CLASS-BD	Recruiting	No Results Available	Major Depressive Disorder|Bipolar Disorder, Mixed|Affective; Disorder, Organic	Drug: Escitalopram Oxalate Tablets|Drug: Quetiapine Fumarate Tablets|Drug: Lurasidone	Montgomery-Asberg Depression Rating Scale(MADRS)	First Affiliated Hospital of Zhejiang University	All	16 Years to 65 Years Â (Child, Adult, Older Adult)	Not Applicable	10000	Other	Interventional	Allocation: Non-Randomized|Intervention Model: Parallel Assignment|Masking: None (Open Label)|Primary Purpose: Treatment
NCT05490173	The Pilot Experimental Study of the Neuroprotective Effects of Exosomes in Extremely Low Birth Weight Infants	2022	Oleg Ionov	Federal State Budget Institution Research Center for Obstetrics, Gynecology and Perinatology Ministry of Healthcare	Premature Birth Effects	Neurological	Therapeutic		1	MSC culture	Mesenchymal Stem Cells	Unspecified			Intranasal	Intranasal	Group 1 - Neonates will receive exosomes (1 dose will be obtained from a daily conditioned culture medium of 120 million MSCs) suspended in 500 µl of phosphate buffer in each nostril at 50 µl with an interval of 2-3 minutes. The therapeutic course will consist of 5 instillations with an interval of 1 days.	No	Producer Cell	Yes	Unspecified	Unspecified	1	Unspecified	Unspecified	1	Safety and efficacy	No			Yes		Russian Federation	No	No		Not yet recruiting	No Results Available	Premature Birth|Extreme Prematurity|Preterm Intraventricular Hemorrhage|Hypoxia-Ischemia, Cerebral|Neurodevelopmental Disorders	Other: Exosomes derived from mesenchymal stromal cells (MSCs)	Occurrence and rate of dose limiting toxicity|Rate of death|Occurrence of Other Severe Complications of Prematurity|Need for Ventilatory Support|Changes in Hemodynamics|Feasibility: Administration|Feasibility: Recruitment Efficiency|Feasibility: Recruitment Timing|Feasibility: Participant Retainment|Griffiths-II and Bayley Scales of Infant Development (2nd edition)|Long-term Safety Follow-Up	Federal State Budget Institution Research Center for Obstetrics, Gynecology and Perinatology Ministry of Healthcare	All	1 Day to 3 Days Â (Child)	Not Applicable	10	Other	Interventional	Allocation: Randomized|Intervention Model: Parallel Assignment|Masking: Single (Participant)|Primary Purpose: Prevention
NCT05491395	Hypofractionated Radiotherapy in Breast Cancer Patients With Prosthetic Reconstruction	2022	Marcos D Mattos, MD, MS	Barretos Cancer Hospital	Breast Cancer	Cancer	Companion Diagnostic	Blood	1												Unspecified	Unspecified	1	In vitro function	In vitro function	1	change in the profile of extracellular vesicles in patients treated with RT hypofractionated and conventional; Evaluate the change in EV collagen production after in vitro irradiation, using co-culture experiments with breast cells and fibroblasts	No			No	Secondary outcome, companion diagnostic	Brazil	No	No	PROMART	Recruiting	No Results Available	Breast Cancer	Radiation: Hypofractionation	Assess the G3 toxicity rate|Local recurrence|Assessment of quality of life through the EORTC Questionnaires European Organization for Research and Treatment of Cancer, where a high or low score may suggest good quality of life depending on the domain of the questionnaire|Comparison of self-image using the EORTC Questionnaires European Organization for Research and Treatment of Cancer, where a hig…	Barretos Cancer Hospital	Female	18 Years and older Â (Adult, Older Adult)	Not Applicable	120	Other	Interventional	Allocation: Randomized|Intervention Model: Parallel Assignment|Masking: None (Open Label)|Primary Purpose: Treatment
NCT05499156	Safety of Injection of Placental Mesenchymal Stem Cell Derived Exosomes for Treatment of Resistant Perianal Fistula in Crohn's Patients	2022	Tehran University of Medical Sciences	Tehran University of Medical Sciences	Perianal Fistula	Autoimmune	Therapeutic		1	Human placenta MSC culture	Mesenchymal Stem Cells	Placenta			Local injection	Local injection	Using the probe as a guide, we injected 5 mL of exosome solution into the tissue surrounding the lot. The injection depth was about 2about 2-3 mm of the soft tissue and sphincters of the anus. After the injection, the tract probe was extracted, the patients were under observation in the operation recovery rooming room recovery for 3 hours, and vital signs were monitored. The patients were then tr…	No	Unspecified	No	ultracentrifugation	Ultracentrifugation	1	Bicinchoninic acid assay (BCA), dynamic light scattering (DLS), flow cytometry, Transmission electron microscopy (TEM) and Western blot	BCA and DLS and flow cytometry and TEM and Western blot	5	Safety and efficacy, inflammatory markers: including CRP, IL-6, TNF-a, calprotectin	No			Yes		Islamic Republic of Iran	No	No		Active, not recruiting	No Results Available	Perianal Fistula in Patients With Crohn's Disease	Other: placenal MSC derived exosomes	Safety of injected exosomes|clinical Efficacy of injected exosomes|inflammatory markers	Tehran University of Medical Sciences	All	18 Years to 70 Years Â (Adult, Older Adult)	Phase 1|Phase 2	80	Other	Interventional	Allocation: Randomized|Intervention Model: Parallel Assignment|Masking: Double (Participant, Outcomes Assessor)|Primary Purpose: Treatment
NCT05520125	Treatment of Patients With Bone Tissue Defects Using Mesenchymal Stem Cells Enriched by Extracellular Vesicles	2022	Andrei Hancharou	Institute of Biophysics and Cell Engineering of National Academy of Sciences of Belarus	Bone defects	Bone	Therapeutic		1	MSCs enriched with EVs	Mesenchymal Stem Cells	Unspecified			Unspecified	Unspecified	Patients with bone defects receiving standard treatment and MSC enriched with extracellular vesicles	No	Unspecified	No	Unspecified	Unspecified	1	Unspecified	Unspecified	1	Safety and efficacy	No			Yes		Belarus	No	No		Not yet recruiting	No Results Available	Segmental Fracture - Bone Loss	Biological: Mesenchymal stem cells enriched by extracellular vesicles|Other: Standard treatment of bone defects	Adverse effects associated with the therapy|Percent of completely recovered patients with segmental bone tissue defects	Institute of Biophysics and Cell Engineering of National Academy of Sciences of Belarus|Belarusian Medical Academy of Post-Graduate Education	All	18 Years to 50 Years Â (Adult)	Phase 1|Phase 2	20	Other	Interventional	Allocation: Non-Randomized|Intervention Model: Parallel Assignment|Masking: None (Open Label)|Primary Purpose: Treatment
NCT05523011	Safety and Tolerability Study of MSC Exosome Ointment	2022	Nisha Suyien Chandran	Paracrine Therapeutics Dermatology Pte. Ltd.	Psoriasis	Skin	Therapeutic		1	MSC	Mesenchymal Stem Cells	Unspecified			Topical	Topical	After confirmation of the application site, the subjects applied exosome ointment along with Vesiderm liposome cream (TID per day). Each day (from Day 1 to 20), the study product was applied with a gap of 4 hours between each dose to a healthy area (one hand area) on the forearm using 1 fingertip unit (FTU). 100 µg MSC exosomes/g ointment	No	Ug	Yes	Unspecified	Unspecified	1	Unspecified	Unspecified	1	Safety and efficacy	No			Yes		Singapore	No	No		Completed	No Results Available	Psoriasis	Drug: Exosome ointment	Treatment-emergent adverse events (TEAEs)|Change from baseline in the systolic blood pressure after 20 days of treatment|Change from baseline in the diastolic blood pressure after 20 days of treatment|Change from baseline in the heart rate after 20 days of treatment|Change from baseline in the respiratory rate after 20 days of treatment|Change from baseline in the body temperature after 20 days o…	Paracrine Therapeutics Dermatology Pte. Ltd.|National University Hospital, Singapore	All	21 Years and older Â (Adult, Older Adult)	Phase 1	10	Industry|Other	Interventional	Allocation: N/A|Intervention Model: Single Group Assignment|Masking: None (Open Label)|Primary Purpose: Treatment
NCT05524506	PROgnostic Value of MicroParticles and Markers of Hemostasis in TIA and Ischemic Stroke	2022	Mårten Rosenqvist, Prof	Karolinska Institutet	stroke	Neurological	Diagnostic	Plasma	1												Unspecified	Unspecified	1	Unspecified	Unspecified	1	Microparticles and markers of homeostasis associated with outcome	Yes	Cell Source and Protein Expression and Lipid Expression	NUMBER: phosphatidylserine (PS), tissue factor (TF), GPαIIb (CD41), P-selectin, TF , platelet derived	Yes		Sweden	No	No	PROMPTS	Completed	No Results Available	Brain Ischemia|Cerebral Ischemia|Extracellular Vesicles|Hemostasis|Prognosis		Fatal or non-fatal ischemic stroke or myocardial infarction.|Recurrent ischemic stroke|All-cause mortality	Karolinska Institutet|Danderyd Hospital|Stockholm South General Hospital	All	45 Years and older Â (Adult, Older Adult)		249	Other	Observational	Observational Model: Cohort|Time Perspective: Prospective
NCT05524974	Clinical Study of Camrelizumab, Apatinib Mesylate and Nab-paclitaxel Combined With Oxplatin and S-1 in the Neoadjuvant Treatment of Locally Advanced Gastric Cancer With Different Genotypes	2022	Chang-Ming Huang, phD	Fujian Medical University	Gastric Cancer	Cancer	Companion Diagnostic	Unspecified	1												Backman Optima XPN-100 instrument (ultracentrifuge)	Ultracentrifugation	1	HT7700 transmission electron microscope; Fluorescent spectra were recorded using a F96 Pro fluorospectrophotometer; concentration and size distribution of the exosomes were quantified using nanoparticle tracking analysis,	TEM and NTA and Spectrophotometry	3	The prediction performance of Exosome contents (including proteins, nucleic acids), Exosomes were isolated using a Backman Optima XPN-100 instrument. The exosomes morphology was characterized using a HT7700 transmission electron microscope (Hitachi, Co. Ltd., Japan). Fluorescent spectra were recorded using a F96 Pro fluorospectrophotometer (Shanghai Lengguang Technology). The concentration and si…	No			No	Secondary outcome, prediction performance for treatment outcome	China	No	No		Not yet recruiting	No Results Available	Locally Advanced Gastric Cancer	Drug: Camrelizumab|Drug: Oxaliplatin|Drug: S1|Drug: Apatinib Mesylate|Drug: Nab paclitaxel	Objective response rate|R0 resection rate|Disease control rate|1-year and 3-year OS/DFS|adverse event|overall postoperative morbidity rates|30 days mortality rates|Duration of postoperative hospital stay|The prediction performance of Exosome contents (including proteins, nucleic acids)	Fujian Medical University	All	18 Years to 75 Years Â (Adult, Older Adult)	Phase 2	203	Other	Interventional	Allocation: Randomized|Intervention Model: Parallel Assignment|Masking: Quadruple (Participant, Care Provider, Investigator, Outcomes Assessor)|Primary Purpose: Treatment
NCT05530330	Markers of Platelet Activation foR Identification of Late Onset Sepsis in Preterm Infants	2022	Patricia Maguire	University College Dublin	Sepsis, necrotizing enterocolitis	Infection	Diagnostic	Unspecified	1												Unspecified	Unspecified	1	mass spectroscopy and flow cytometry	Mass spectrometry and flow cytometry	2	EV and Blood proteomics, predictive value of proteomics	No			Yes		Ireland	No	No	PARENT	Recruiting	No Results Available	Late-Onset Neonatal Sepsis|Necrotising Enterocolitis|Culture Negative Neonatal Sepsis	Diagnostic Test: Platelet/Endothelial proteomics	A difference exists between infants with culture proven late onset sepsis and those without in platelet and endothelial proteomic profiles|To examine platelet markers in this same cohort and determine if they can distinguish between culture negative sepsis and non-sepsis|To determine if platelet activation markers correlate with severity of illness as established by prospective use of validated c…	University College Dublin|The Rotunda Hospital|National Maternity Hospital, Ireland|Wellcome Trust|Health Research Board, Ireland	All	up to 34 Weeks Â (Child)		200	Other	Observational	Observational Model: Cohort|Time Perspective: Prospective
NCT05541133	Effect of Acute Exercise on Exosome Associated Biomarkers	2022	K. Sreekumaran Nair,	Mayo Clinic	None	None	Diagnostic	Blood	1												Unspecified	Unspecified	1	Unspecified	Unspecified	1	Exosome proteome and miRNA	No			Yes		United States of America	No	No		Enrolling by invitation	No Results Available	Healthy		List of biomarkers	Mayo Clinic	All	18 Years to 45 Years Â (Adult)		12	Other	Observational	Observational Model: Cohort|Time Perspective: Prospective
NCT05542056	Urinary Prostaglandin as a Potential Predictive Marker for Thiazide-induced Hyponatremia	2022	Mirjam Christ-Crain	University Hospital, Basel, Switzerland	Thiazide-induced Hyponatremia (TIH)	Adverse Event	Companion Diagnostic	Unspecified	1												Unspecified	Unspecified	1	Unspecified	Unspecified	1	water transport protein expression in EVs, physiological index and biochemical measurements	No			No	Secondary outcome, companion diagnostic	Switzerland	No	No	PROPHECY	Recruiting	No Results Available	Thiazide-induced Hyponatremia (TIH)	Other: Data and biosample collection	Occurrence of hyponatremia (plasma sodium <135 mmol/L)|Change in urinary Prostaglandin- concentration|Change in the expression of proteins involved in sodium and water transport|Change in systolic and diastolic blood pressure|Change in heart rate|Change in body weight|Change in daily fluid intake|Change in Bioelectrical impedance analysis (BIA)|Change in plasma sodium|Change in urine sodium|Chang…	University Hospital, Basel, Switzerland	All	18 Years and older Â (Adult, Older Adult)		232	Other	Observational	Observational Model: Cohort|Time Perspective: Prospective
NCT05546541	Epidemiology and Nutrition	2022	Paola De Luca	Istituto Ortopedico Galeazzi	Osteoarthritis	Joint	Companion Diagnostic	plasma and tissue	2												ultracentrifugation	Ultracentrifugation	1	Nanosight(NTA) and flow cytometry	NTA and flow cytometry	2	characterization of extracellular vesicles derived from PRP and micro fragmented adipose tissue as a part of the therapeutic injection	No			No	Exploratory for diagnostic potential, and outcome	Italy	No	No	Nutririsk	Recruiting	No Results Available	Musculoskeletal Diseases|Osteoarthritis, Knee|Nutrition, Healthy		6 months follow-up, responders and not responders|Identification of the nutritional status of patients: Complete blood count|Identification of the nutritional status of patients: Blood glucose|Identification of the nutritional status of patients: blood Hemoglobin A1C (HbA1c)|Identification of the nutritional status of patients: blood creatinine|Identification of the nutritional status of patients…	Istituto Ortopedico Galeazzi	All	18 Years to 65 Years Â (Adult, Older Adult)		88	Other	Observational	Observational Model: Case-Control|Time Perspective: Prospective
NCT05559177	An Open, Dose-escalation Clinical Study of Chimeric Exosomal Tumor Vaccines for Recurrent or Metastatic Bladder Cancer	2022	Shanghai Pudong Hospital	Shanghai Pudong Hospital	Bladder Cancer	Cancer	Therapeutic		1	Apc-tumor chimeric cells	Engineered Cells		Yes	Chimeric cells	Unspecified	Unspecified	explore the maximum tolerated dose (MDT) and dose-limiting toxicity (DLT) in humans, and recommend the safe dose range for the subsequen. Doesn't mention later but since it's in the title, it will be counted.	Yes	Unspecified	No	differential and hypervelocity centrifugation	Ultracentrifugation	1	Unspecified	Unspecified	1	Response rate, survival, safety	No			Yes		China	No	No		Recruiting	No Results Available	Recurrent or Metastatic Bladder Cancer	Biological: Chimeric exosomal tumor vaccines	Clinical response rate|Overall survival(OS)|Safty(adverse events)	Shanghai Pudong Hospital	All	18 Years to 85 Years Â (Adult, Older Adult)	Early Phase 1	9	Other	Interventional	Allocation: N/A|Intervention Model: Single Group Assignment|Masking: None (Open Label)|Primary Purpose: Treatment
NCT05563766	A Phase II Trial to Evaluate the Effect of Itraconazole on Pathologic Complete Response Rates in Resectable Esophageal Cancer	2022	David H Wang, MD PhD	VA Office of Research and Development	Stomach cancer	Cancer	Companion Diagnostic	Blood	1												Unspecified	Unspecified	1	Unspecified	Unspecified	1	Exosomal characteristics and CtDNA quantity	No			No	Secondary outcome, companion diagnostic	United States of America	No	No		Not yet recruiting	No Results Available	Esophageal Adenocarcinoma|Esophageal Squamous Cell Carcinoma|Gastroesophageal Junction Carcinoma	Drug: Itraconazole	Rate of pathological complete response with itraconazole|Comparison of Hedgehog, AKT, and angiogenesis pathway status before and after intervention|Correlation of peripheral blood and esophageal tissue levels of itraconazole and hydroxyitraconazole with pathologic response|Develop a predictive genomic profile of treatment response|Determine the utility of ctDNA and exosome characterization as a p…	VA Office of Research and Development|Durham VA Health Care System|VA Palo Alto Health Care System|Portland VA Medical Center|VA Puget Sound Health Care System|Michael E. DeBakey VA Medical Center|VA Boston Healthcare System	All	18 Years and older Â (Adult, Older Adult)	Phase 2	78	U.S. Fed	Interventional	Allocation: N/A|Intervention Model: Single Group Assignment|Masking: None (Open Label)|Primary Purpose: Treatment
NCT05572099	ExoDx Prostate Evaluation in Active Surveillance Patient Population	2022	Sonia Kumar	Exosome Diagnostics, Inc.	Prostate cancer	Cancer	Diagnostic	Urine	1												Ultrafiltration centrifugation	Ultracentrifugation	1	EV mRNA qRT-PCR for sequences ERG, PCA3, SPDEF	qRT-PCR	1	Correlation between EV readouts and prostate biopsies	No			Yes		United States of America	No	No		Recruiting	No Results Available	Prostate Cancer	Diagnostic Test: ExoDx Prostate	Develop and evaluate risk-based scoring using the ExoDx Prostate test.	Exosome Diagnostics, Inc.	Male	45 Years and older Â (Adult, Older Adult)		750	Industry	Observational	Observational Model: Case-Only|Time Perspective: Prospective
NCT05574413	Impact of Acute Exercise Intensity and Pattern on Cytokine Function	2022	Jonathan P Little, PhD	University of British Columbia	None	None	Companion Diagnostic	Plasma	1												Unspecified	Unspecified	1	Unspecified	Unspecified	1	Concentration of extracellular vesicles in Plasma	No			No	Tertiary outcome, companion diagnostic	Canada	No	No	AEX	Recruiting	No Results Available	Inflammation	Other: Moderate intensity continuous exercise|Other: High intensity continuous exercise|Other: High intensity interval exercise|Other: Resting (no exercise) control	IL-10 mediated STAT3 phosphorylation|IL-10 mediated TNF-alpha inhibition|IL-6 mediated STAT3 phosphorylation|IL-6 mediated TNF-alpha inhibition|Plasma IL-10|Plasma IL-6|Plasma TNF-alpha|Hematology panel|Extracellular vesicles	University of British Columbia	All	18 Years to 35 Years Â (Adult)	Not Applicable	20	Other	Interventional	Allocation: Randomized|Intervention Model: Crossover Assignment|Masking: None (Open Label)|Primary Purpose: Basic Science
NCT05575622	Clinical Study for Combined Analysis of CTC and Exosomes on Predicting the Efficacy of Immunotherapy in Patients With Hepatocellular Carcinoma	2022	Fubing Wang	Zhongnan Hospital	liver cancer	Cancer	Companion Diagnostic	Blood	1												Custom	Custom	1	Protein expression of EVs using custom microfluidic chip	Custom	1	CTC PD-L1, exosomal PD-L1, and exosomal LAG-3	No			Yes		China	No	No		Recruiting	No Results Available	Hepatocellular Carcinoma	Device: CTC PD-L1, exosomal PD-L1, and exosomal LAG-3 detection	CTC-PD-L1, exosomal PD-L1, and exosomal LAG-3	Zhongnan Hospital	All	18 Years to 80 Years Â (Adult, Older Adult)		200	Other	Observational	Observational Model: Cohort|Time Perspective: Prospective
NCT05584943	Kinetics of cEVs Over the 24-hour Dosing Interval After Low-dose Aspirin Administration	2022	Francesca Santilli	G. d'Annunzio University	Cardiovascular disease	Cardiovascular	Companion Diagnostic	Blood	1												Unspecified	Unspecified	1	Unspecified	Unspecified	1	Kinetics of EVs	No			Yes		Italy	No	No		Completed	No Results Available	Cardiovascular Diseases|Vesicle		Kinetics of circulating extracellular vesicles after low-dose aspirin administration|Aspirin response and circulating extracellular vesicles over the 24-hour	G. d'Annunzio University	All	Child, Adult, Older Adult		93	Other	Observational	Observational Model: Cohort|Time Perspective: Retrospective
NCT05587114	Comparision of Various Biomarkers Between Peripheral and Pulmonary Blood	2022	Hyun Koo Kim	Korea University Guro Hospital	Lung cancer	Cancer	Diagnostic	Blood	1												Unspecified	Unspecified	1	ELISA, Western blot, NTA, TEM	ELISA and Western blot and NTA and TEM	4	Biomarkers	No			Yes		Republic of Korea	No	No		Recruiting	No Results Available	Lung Cancer|Diagnosis	Diagnostic Test: frozen Blood Plasma samples	Comparative analysis of cancer marker concentrations in a peripheral vein and primary lung cancer outflow pulmonary vein|Diagnostic analysis of lung cancer-specific exosome marker concentrations in a peripheral vein and primary lung cancer outflow pulmonary vein|Evaluation of lung cancer treatment monitoring using lung cancer-specific exosome biomarkers	Korea University Guro Hospital	All	40 Years and older Â (Adult, Older Adult)		150	Other	Observational	Observational Model: Other|Time Perspective: Retrospective
NCT05607654	The Mechanisms of Underlying Accelerated Repetitive Transcranial Magnetic Stimulation for Treatment-resistant Depression	2022		First Affiliated Hospital of Zhejiang University	Depression	Mental Health Disorder	Companion Diagnostic	Blood	1												Unspecified	Unspecified	1	Unspecified	Unspecified	1	Difference in EVs in treated vs untreated individuals	No			No	Only in description	China	No	No		RECRUITING	NO	Treatment-resistant Depression	DEVICE: active iTBS|DEVICE: sham rTMS	Change in remission rate of Hamilton Depression Scale (24-items) (HAM-D24) score after treatment., The Hamilton Depression Scale (24-items) (HAM-D24), is a 24 item diagnostic questionnaire used to measure the severity of depressive episodes in patients with mood disorders. Higher HAM-D24 score indicates more severe depression, and each item yields a score of 0 to 4. Remission is defined as HAM-D2…	First Affiliated Hospital of Zhejiang University	ALL	ADULT	NA	60	OTHER	INTERVENTIONAL	Allocation: RANDOMIZED|Intervention Model: PARALLEL|Masking: QUADRUPLE (PARTICIPANT, CARE_PROVIDER, INVESTIGATOR, OUTCOMES_ASSESSOR)|Primary Purpose: BASIC_SCIENCE
[truncated: 100 more rows]
[truncated: 11 more columns]

## Sheet: Excluded Entries
Column1	Rank	Column2	n(est)	n(actual)	NCT Number	Title	PI	Sponsor	Condition Shortcut	What Condition?	Consider Heterogeneity?	Heterogeneity - Category	Heterogeneity - Explain	Diagnostic/Therapeutic?	Companion Diagnostic?	Study Type	What Biofluid? (Diagnostic)	Number of Sources	EV Source (Therapeutic)	Source Simplified	Cell, Tissue, or Biofluid?	Human?	If MSC, what kind?	Allogeneic or Autologous?	Engineered?	Cell or EV Engineered?	Engineering Simplification	Route of Administration	Route of Admin Simplified	Isolation Shortcut	Number of Isolation Methods	EV Isolation Methods	Characterization Shortcut	Number of Characterization Methods	EV Characterization Methods	Measurand	Experimental Group	Control Group	Acronym	Status	Study Results	Conditions	Column5	Interventions	Outcome Measures	Sponsor/Collaborators	Gender	Age	Phases
[truncated: 15 more rows]
[truncated: 22 more columns]

[truncated: 1 more sheets: Added Entries]
